# Supplementary material for: Exploring the Role of Macrophage Marker CD68 in Pediatric Acute Myeloid Leukemia
Source: Int J Mol Sci. 2026 Jun 5;27(11):5136. doi: 10.3390/ijms27115136 (PMC13257172; doi:10.3390/ijms27115136)
Supplement: Supplementary file 1 [file ijms-27-05136-s001.zip]

Archive with 2 entries (2 files):
- ijms-4025563-supplementary.pdf
- Supplementary Materials Table S2.xlsx
