# Supplementary material for: Exploring the Role of Macrophage Marker CD68 in Pediatric Acute Myeloid Leukemia
Source: Int J Mol Sci. 2026 Jun 5;27(11):5136. doi: 10.3390/ijms27115136 (PMC13257172; doi:10.3390/ijms27115136)
Supplement: Supplementary file 1 [file ijms-27-05136-s001.zip › Supplementary Materials Table S2.xlsx]

## Sheet: Blad1
TARGET ID	CD68 CPM	Sex	Age at Diagnosis in Days	Age at Diagnosis in Years	First Event	Event Free Survival Time in Days	Vital Status	Overall Survival Time in Days	Year of Diagnosis	Year of Last Follow Up	WBC at Diagnosis	Bone marrow leukemic blast percentage (%)	Peripheral blasts (%)	CNS disease	FAB Category	t(6;9)	t(8;21)	t(3;5)(q25;q34)	t(6;11)(q27;q23)	t(9;11)(p22;q23)	t(10;11)(p11.2;q23)	t(11:19)(q23:p13.1)	inv(16)	del5q	del7q	del9q	monosomy 5	monosomy 7	trisomy 8	trisomy 21	MLL	FLT3/ITD positive?	NPM mutation	CEBPA mutation	WT1 mutation	c-Kit Mutation Exon 8	c-Kit Mutation Exon 17
TARGET-20-PABGKN	478.387	Female	6641	18.1945	Death without Remission	95	Dead	95	1998	1998	32.9	71	86	Yes	M2	Unknown	Unknown	Unknown	Unknown	Unknown	Unknown	Unknown	Unknown	Unknown	Unknown	Unknown	Unknown	Unknown	Unknown	Unknown	Unknown	Yes	No	No	No	Not done	Not done
TARGET-20-PABHET	52.916	Female	5368	14.7068	Censored	3632	Alive	3632	1998	2008	7.3	63	64	No	M2	No	Yes	No	No	No	No	No	No	No	No	No	No	No	No	No	No	No	No	No	Yes	No	No
TARGET-20-PABHKY	165.636	Female	4698	12.8712	Censored	2472	Alive	2472	1998	2004	17.7	68	63	No	M2	No	Yes	No	No	No	No	No	No	No	No	No	No	No	No	No	No	No	No	No	No	No	No
TARGET-20-PABLDZ	48.3766	Female	2455	6.72603	Relapse	714	Alive	721	1997	1999	6	93	0	No	M4	Unknown	Unknown	Unknown	Unknown	Unknown	Unknown	Unknown	Unknown	Unknown	Unknown	Unknown	Unknown	Unknown	Unknown	Unknown	Unknown	Yes	No	No	No	Not done	Not done
TARGET-20-PACDZR	31.7949	Female	1661	4.55068	Relapse	377	Dead	455	1998	1999	59	67	85	No	M1	No	No	No	No	No	No	No	No	No	No	No	No	No	No	No	No	No	No	Yes	No	Not done	Not done
TARGET-20-PADDXZ	238.765	Male	4861	13.3178	Relapse	320	Alive	752	1998	2000	8.1	52	59	No	M2	No	Yes	No	No	No	No	No	No	No	No	Yes	No	No	No	No	No	No	No	No	No	No	No
TARGET-20-PADYIR	262.455	Male	1159	3.17534	Relapse	373	Dead	585	1996	1998	13.1	29	11	No	M2	Unknown	Unknown	Unknown	Unknown	Unknown	Unknown	Unknown	Unknown	Unknown	Unknown	Unknown	Unknown	Unknown	Unknown	Unknown	Unknown	No	No	No	No	Not done	Not done
TARGET-20-PADZCG	130.313	Female	5325	14.589	Relapse	314	Dead	536	1996	1998	29.3	58	5	No	M4	No	No	No	No	No	No	No	No	No	No	No	No	No	No	No	No	No	No	No	No	Not done	Not done
TARGET-20-PADZKD	401.761	Female	4887	13.389	Relapse	385	Alive	1346	1996	2000	40.2	56	61	No	M1	No	No	No	No	No	Yes	No	Yes	No	No	No	No	No	No	No	Yes	No	No	No	Yes	No	No
TARGET-20-PAEAFC	476.522	Male	5108	13.9945	Death without Remission	2	Dead	2	1997	1997	173	88	66	Yes	M4	No	No	No	No	No	No	No	No	No	No	No	No	No	No	No	No	Yes	No	No	Yes	Not done	Not done
TARGET-20-PAEAKL	616.716	Female	5218	14.2959	Relapse	134	Dead	163	1997	1997	96.1	80	81	Yes	M5	No	No	No	No	Yes	No	Yes	No	No	No	No	No	No	No	No	Yes	No	No	No	No	Not done	Not done
TARGET-20-PAECBZ	98.5441	Female	1394	3.81918	Censored	3117	Alive	3117	1997	2005	59.8	71	93	No	M2	No	No	No	No	No	No	No	No	No	No	No	No	No	No	No	No	No	No	Yes	No	Not done	Not done
TARGET-20-PAECCE	1272.17	Male	900	2.46575	Induction Failure	85	Dead	147	1997	1997	98.3	95	0	No	M5	Unknown	Unknown	Unknown	Unknown	Unknown	Unknown	Unknown	Unknown	Unknown	Unknown	Unknown	Unknown	Unknown	Unknown	Unknown	Unknown	No	No	No	No	Not done	Not done
TARGET-20-PAEENN	510.07	Female	1430	3.91781	Death without Remission	33	Dead	33	1997	1997	25.3	46	7	No	M4	No	No	No	No	No	No	No	Yes	No	Yes	No	No	No	No	No	No	No	No	No	Yes	No	No
TARGET-20-PAEERJ	241.147	Female	5082	13.9233	Relapse	259	Dead	373	1997	1998	71.9	60	41	No	M4	No	No	Yes	No	No	No	No	No	No	No	No	No	No	No	No	No	Yes	No	No	Yes	Not done	Not done
TARGET-20-PAEEYP	642.776	Female	567	1.55342	Induction Failure	100	Dead	398	1997	1998	165	91	89	No	M5	No	No	No	No	No	No	No	No	No	No	No	No	No	No	No	No	No	No	No	No	Not done	Not done
TARGET-20-PAEFGR	306.396	Female	549	1.50411	Relapse	497	Alive	4022	1997	2008	51.2	75	41	No	M2	No	No	No	No	No	No	No	Yes	No	No	No	No	No	No	No	No	No	No	No	No	Yes	No
TARGET-20-PAEFGT	131.965	Female	5452	14.937	Relapse	213	Dead	315	1997	1998	11.4	100	70	No	M2	Unknown	Unknown	Unknown	Unknown	Unknown	Unknown	Unknown	Unknown	Unknown	Unknown	Unknown	Unknown	Unknown	Unknown	Unknown	Unknown	Yes	0	No	Yes	Not done	Not done
TARGET-20-PAEFHC	436.511	Male	2558	7.00822	Relapse	651	Alive	3965	1997	2008	52.4	85	56	No	M2	No	No	No	No	No	No	No	No	No	No	No	No	No	No	No	No	Yes	No	No	No	Not done	Not done
TARGET-20-PAEGRE	596.844	Female	5506	15.0849	Censored	4037	Alive	4037	1997	2008	21.8	80	69	No	M4	No	No	No	No	No	No	No	Yes	No	Yes	No	No	No	Yes	No	No	No	No	No	No	No	No
TARGET-20-PAEGRI	1332.19	Male	6021	16.4959	Censored	1867	Alive	1867	1997	2002	49.7	88	53	No	M5	No	No	No	No	Yes	No	No	No	No	No	No	No	No	No	No	Yes	No	No	No	No	Not done	Not done
TARGET-20-PAEIKD	637.954	Male	282	0.772603	Relapse	809	Alive	3600	1998	2008	13.2	87	0	No	M5	No	No	No	No	Yes	No	No	No	No	No	No	No	No	No	No	Yes	No	No	No	No	Not done	Not done
TARGET-20-PAEJBT	208.097	Male	3673	10.063	Death without Remission	80	Dead	80	1999	1999	23.8	50	79	No	M4	No	Yes	No	No	No	No	No	No	No	No	No	No	No	No	No	No	No	No	No	No	No	No
TARGET-20-PAERAH	159.794	Male	6366	17.4411	Relapse	309	Dead	538	1999	2001	31.1	91	84	No	M4	No	Yes	No	No	No	No	No	No	No	No	No	No	No	No	No	No	No	No	No	No	No	No
TARGET-20-PAESVN	37.756	Female	3891	10.6603	Relapse	587	Alive	3280	1999	2008	10.5	50	7	No	M2	No	No	Yes	No	No	No	No	No	No	No	No	No	No	No	No	No	No	No	No	No	Not done	Not done
TARGET-20-PAKERZ	93.1997	Female	1022	2.8	Relapse	221	Dead	397	2000	2001	4.8	89	32	No	M1	Unknown	Unknown	Unknown	Unknown	Unknown	Unknown	Unknown	Unknown	Unknown	Unknown	Unknown	Unknown	Unknown	Unknown	Unknown	Unknown	No	No	No	No	Not done	Not done
TARGET-20-PAKHBF	183.96	Male	816	2.23562	Relapse	299	Alive	2026	2000	2006	17.9	42	19	No	M2	Unknown	Unknown	Unknown	Unknown	Unknown	Unknown	Unknown	Unknown	Unknown	Unknown	Unknown	Unknown	Unknown	Unknown	Unknown	Unknown	No	No	Unknown	No	Not done	Not done
TARGET-20-PAKIWK	206.978	Male	1248	3.41918	Relapse	107	Alive	112	2000	2001	13.9	14	3	No	M6	No	No	No	No	No	No	No	No	No	No	Yes	No	No	No	No	No	No	0	No	Unknown	Not done	Not done
TARGET-20-PAKIYW	700.657	Female	163	0.446575	Relapse	461	Alive	2965	2000	2008	136	73	68	No	M4	No	No	No	No	Yes	No	No	No	No	No	No	No	No	No	No	Yes	No	0	No	Unknown	Not done	Not done
TARGET-20-PAKKBK	204.369	Female	705	1.93151	Relapse	286	Dead	371	2000	2001	405.5	90	97	No	M1	No	No	No	No	No	No	No	No	No	No	No	No	No	No	No	No	Yes	No	No	No	Not done	Not done
TARGET-20-PAKLPD	2058.44	Female	147	0.40274	Censored	2707	Alive	2707	2000	2008	194.4	75	84	Yes	M5	No	No	No	No	Yes	No	Yes	No	No	No	No	No	No	No	No	Yes	No	No	No	No	Not done	Not done
TARGET-20-PAKRUP	704.253	Male	2995	8.20548	Censored	1787	Alive	1787	2001	2006	155	62	59	Yes	M2	No	Yes	No	No	No	No	No	No	No	No	No	No	No	No	No	No	No	0	No	Unknown	Not done	Not done
TARGET-20-PAKSMZ	21.2615	Male	6303	17.2685	Relapse	1117	Dead	1293	2001	2004	152.7	72	92	No	M2	Unknown	Unknown	Unknown	Unknown	Unknown	Unknown	Unknown	Unknown	Unknown	Unknown	Unknown	Unknown	Unknown	Unknown	Unknown	Unknown	Yes	Yes	No	No	Not done	Not done
TARGET-20-PAKTCX	307.49	Female	3262	8.93699	Relapse	269	Dead	1896	2001	2006	3.9	40	2	No	M4	No	No	No	No	Yes	No	Yes	No	No	No	No	No	No	No	No	Yes	No	0	No	Unknown	Not done	Not done
TARGET-20-PAKVGI	117.777	Female	645	1.76712	Relapse	665	Dead	1229	2001	2004	11.3	30	6	No	M7	No	No	No	No	No	No	No	No	No	No	No	No	No	No	Yes	No	No	No	No	No	Not done	Not done
TARGET-20-PAKVYM	549.892	Male	5797	15.8822	Relapse	271	Dead	448	2001	2002	84.8	64	54	No	M2	No	No	No	No	No	No	No	Yes	No	No	No	No	No	No	No	No	No	No	No	No	No	No
TARGET-20-PALBYP	95.4018	Female	2145	5.87671	Censored	2419	Alive	2419	2001	2008	92.9	95	90	Yes	M4	No	No	No	No	No	No	No	No	No	No	No	No	No	No	No	No	No	Yes	No	No	Not done	Not done
TARGET-20-PALFVW	219.681	Female	4183	11.4603	Relapse	385	Dead	451	2001	2003	31.8	28	26	No	M2	No	Yes	No	No	No	No	No	No	No	No	No	No	No	No	No	No	No	No	No	No	No	No
TARGET-20-PALGKX	178.226	Female	4723	12.9397	Relapse	214	Dead	485	2001	2003	69.2	73	83	No	M2	No	Yes	No	No	No	No	No	No	No	No	No	No	No	No	No	No	No	No	No	No	No	Yes
TARGET-20-PALHVV	339.555	Male	4837	13.2521	Relapse	244	Dead	693	2002	2003	42.8	65	50	No	M4	No	No	No	No	No	No	No	No	No	No	No	No	No	No	No	No	No	0	No	Unknown	Not done	Not done
TARGET-20-PALVKV	379.238	Female	4902	13.4301	Relapse	353	Alive	2343	2002	2009	33.9	40	61	No	M4	No	No	No	No	No	No	No	Yes	No	No	No	No	No	No	No	No	No	0	No	No	Yes	No
TARGET-20-PAMVKZ	190.585	Male	5934	16.2575	Relapse	517	Dead	693	2004	2005	248	74	85	Yes	M2	Unknown	Unknown	Unknown	Unknown	Unknown	Unknown	Unknown	Unknown	Unknown	Unknown	Unknown	Unknown	Unknown	Unknown	Unknown	Unknown	No	No	No	No	Not done	Not done
TARGET-20-PAMVVP	209.398	Male	3354	9.18904	Censored	3308	Alive	3308	2004	2013	16.1	41	39	No	M2	No	No	No	No	No	No	No	No	No	No	No	No	No	No	No	No	No	Yes	No	No	Not done	Not done
TARGET-20-PAMYAS	74.8528	Male	3972	10.8822	Relapse	991	Alive	3263	2004	2013	5.6	63	18	No	M2	No	No	No	No	No	No	No	No	No	No	No	No	No	No	No	No	Yes	No	No	No	Not done	Not done
TARGET-20-PAMYGX	77.0061	Female	1259	3.44932	Censored	3380	Alive	3380	2004	2013	16	79	31	No	M7	No	No	No	No	No	No	No	No	No	No	No	No	No	No	No	No	No	No	No	No	Not done	Not done
TARGET-20-PAMYJX	41.8837	Female	4607	12.6219	Relapse	364	Dead	483	2004	2005	18.4	25	10	No	M2	Yes	No	No	No	No	No	No	No	No	No	No	No	No	No	No	No	No	No	No	No	Not done	Not done
TARGET-20-PANAEV	999.268	Male	3539	9.69589	Censored	2767	Alive	2767	2004	2011	37.8	59	31.5	No	M5	No	No	No	No	No	No	No	No	No	No	No	No	No	No	No	No	No	Yes	No	No	Not done	Not done
TARGET-20-PANBWF	676.17	Male	6219	17.0384	Censored	2602	Alive	2602	2004	2011	83.4	77	59	No	M4	No	No	No	No	No	No	No	No	No	No	No	No	No	No	No	No	Yes	Yes	No	No	Not done	Not done
TARGET-20-PANBYS	831.735	Male	4459	12.2164	Censored	1532	Alive	1532	2004	2008	162	50	49	No	M4	No	No	No	No	No	No	No	Yes	No	No	No	No	No	No	No	No	No	0	Unknown	Unknown	Not done	Not done
TARGET-20-PANBZH	284.071	Male	3921	10.7425	Relapse	284	Dead	462	2004	2005	170	85	89	No	M4	No	No	No	No	No	No	No	Yes	No	No	No	No	No	No	No	No	No	No	No	Yes	No	No
TARGET-20-PANCSC	59.722	Female	3890	10.6575	Relapse	725	Alive	2899	2004	2012	173	0	97	No	Not classified	No	No	No	No	No	No	No	No	No	No	No	No	No	No	No	No	No	No	Yes	No	Not done	Not done
TARGET-20-PANDER	677.274	Female	4312	11.8137	Relapse	1868	Alive	3291	2004	2013	137	93.2	88.5	No	M1	No	Yes	No	No	No	No	No	No	No	No	No	No	No	No	No	No	No	No	No	No	No	No
TARGET-20-PANDIX	285.331	Male	6573	18.0082	Relapse	728	Alive	3069	2004	2012	14.1	40	3	No	M2	No	No	No	No	No	No	No	No	No	No	No	No	No	No	No	No	No	No	No	No	Not done	Not done
TARGET-20-PANFMG	681.222	Male	1430	3.91781	Censored	3253	Alive	3253	2004	2013	65.9	91	84	No	M5	No	No	No	No	Yes	No	No	No	No	No	No	No	No	Yes	No	Yes	No	No	No	No	Not done	Not done
TARGET-20-PANGCM	794.197	Male	3235	8.86301	Relapse	496	Alive	3055	2004	2013	140.9	58	54.5	Yes	M4	No	No	No	No	No	No	No	Yes	No	No	No	No	No	No	No	No	No	No	No	No	No	No
TARGET-20-PANGDN	808.715	Male	6590	18.0548	Relapse	633	Alive	3063	2004	2013	176.2	89	38	No	M5	No	No	No	No	No	No	No	No	No	No	No	No	No	No	No	No	No	No	No	No	Not done	Not done
TARGET-20-PANGJY	1414.3	Female	594	1.6274	Censored	2983	Alive	2983	2004	2012	302	86	69	No	M5	No	No	No	No	No	No	No	No	No	No	No	No	No	No	No	No	No	No	No	No	Not done	Not done
TARGET-20-PANGTF	1417.9	Female	5814	15.9288	Relapse	458	Dead	616	2004	2006	30.8	94.2	11	No	M5	No	No	No	No	No	No	No	No	No	No	No	No	No	No	No	No	No	No	No	No	Not done	Not done
TARGET-20-PANHYK	153.159	Male	2191	6.00274	Censored	1675	Alive	1675	2004	2009	11.2	71	41	No	M2	No	Yes	No	No	No	No	No	No	No	No	No	No	No	No	No	No	No	No	No	No	Not done	Not done
TARGET-20-PANINI	52.6906	Male	6118	16.7616	Censored	3144	Alive	3144	2004	2013	16.9	86	87	No	Not classified	No	No	No	No	No	No	No	No	No	No	No	No	No	No	No	No	No	No	Yes	No	Not done	Not done
TARGET-20-PANJGR	71.1401	Male	4425	12.1233	Censored	1728	Alive	1728	2004	2009	14	78.2	75	No	Not classified	No	Yes	No	No	No	No	No	No	No	No	No	No	No	No	No	No	No	No	No	No	Not done	Not done
TARGET-20-PANJVI	182.792	Male	2277	6.23836	Censored	2131	Alive	2131	2004	2010	16.4	93	69	No	M1	No	No	No	No	No	No	No	No	No	No	No	No	No	No	No	No	No	0	Unknown	Unknown	Not done	Not done
TARGET-20-PANKFG	67.4374	Male	408	1.11781	Censored	1591	Alive	1591	2004	2009	42.8	62	49	No	M4	Unknown	Unknown	Unknown	Unknown	Unknown	Unknown	Unknown	Unknown	Unknown	Unknown	Unknown	Unknown	Unknown	Unknown	Unknown	Unknown	No	No	No	No	Not done	Not done
TARGET-20-PANKFZ	468.7	Male	690	1.89041	Censored	3116	Alive	3116	2004	2013	64.1	50	45	No	Not classified	Unknown	Unknown	Unknown	Unknown	Unknown	Unknown	Unknown	Unknown	Unknown	Unknown	Unknown	Unknown	Unknown	Unknown	Unknown	Unknown	No	No	No	No	Not done	Not done
TARGET-20-PANKKE	863.115	Male	261	0.715068	Relapse	269	Alive	3149	2004	2013	125.9	52	50	No	M4	No	No	No	No	No	No	No	Yes	No	No	No	No	No	No	No	No	No	No	No	No	Not done	Not done
TARGET-20-PANKNB	510.411	Male	6460	17.6986	Censored	443	Alive	443	2004	2006	81.5	95.3	84	No	M4	No	No	No	No	No	No	No	No	No	No	No	No	No	No	No	No	No	No	No	No	Not done	Not done
TARGET-20-PANLIR	2239.35	Male	5885	16.1233	Relapse	425	Alive	3238	2005	2013	45.3	21	33	No	M2	No	No	No	No	No	No	No	No	No	No	No	No	No	No	No	No	No	No	Yes	No	Not done	Not done
TARGET-20-PANLIZ	277.856	Male	3102	8.49863	Relapse	329	Dead	784	2005	2007	6.4	90	39	No	Not classified	No	Yes	No	No	No	No	No	No	No	No	No	No	No	Yes	No	No	NO	NO	NO	NO	NO	NO
TARGET-20-PANLJN	131.68	Male	6524	17.874	Censored	2133	Alive	2133	2005	2010	11.8	88	45	No	M1	No	No	No	No	No	No	No	No	No	No	No	No	No	No	No	No	No	Yes	No	No	Not done	Not done
TARGET-20-PANLKB	16.0585	Female	1678	4.59726	Censored	1985	Alive	1985	2005	2010	97.6	74.6	74	No	M5	No	No	No	No	No	No	No	No	No	No	No	No	No	No	No	No	No	No	No	No	Not done	Not done
TARGET-20-PANLLX	671.733	Male	4559	12.4904	Relapse	614	Alive	3234	2005	2013	2.1	25	0	No	M2	No	No	No	No	No	No	No	No	No	No	No	No	No	No	No	No	No	No	No	No	Not done	Not done
TARGET-20-PANLRE	47.5077	Male	3417	9.36164	Relapse	293	Alive	1831	2005	2010	13.9	45	30	No	M4	No	Yes	No	No	No	No	No	No	No	No	No	No	No	No	No	No	No	No	No	No	No	No
TARGET-20-PANLXK	179.175	Female	986	2.70137	Censored	3095	Alive	3095	2005	2013	243.3	63	39	No	M4	Unknown	Unknown	Unknown	Unknown	Unknown	Unknown	Unknown	Unknown	Unknown	Unknown	Unknown	Unknown	Unknown	Unknown	Unknown	Unknown	No	No	No	No	Not done	Not done
TARGET-20-PANLXM	636.066	Female	3748	10.2685	Relapse	284	Dead	390	2005	2006	11.2	54	65	No	M2	No	No	No	No	No	No	No	No	No	No	No	No	No	No	No	No	Yes	No	No	No	Not done	Not done
TARGET-20-PANNHB	29.0156	Female	1482	4.06027	Relapse	366	Dead	436	2005	2006	19.4	58	63	No	M2	No	Yes	No	No	No	No	No	No	No	Yes	No	No	No	No	No	No	NO	NO	NO	NO	Not done	Not done
TARGET-20-PANNJI	36.9989	Male	5177	14.1836	Death	95	Dead	95	2005	2005	37.8	78	88	No	M1	No	No	No	No	No	No	No	No	No	No	No	No	No	No	Yes	No	No	No	Yes	No	Not done	Not done
TARGET-20-PANPKN	248.942	Male	359	0.983562	Censored	3630	Alive	3630	2005	2015	120.7	71	63	No	M5	No	No	No	No	Yes	No	No	No	No	No	No	No	No	No	No	Yes	No	No	No	No	Not done	Not done
TARGET-20-PANPLS	64.8605	Female	703	1.92603	Relapse	325	Dead	702	2005	2007	57.6	44	41	No	M2	Unknown	Unknown	Unknown	Unknown	Unknown	Unknown	Unknown	Unknown	Unknown	Unknown	Unknown	Unknown	Unknown	Unknown	Unknown	Unknown	No	No	No	No	Not done	Not done
TARGET-20-PANPTM	519.528	Male	5853	16.0356	Relapse	342	Alive	3130	2005	2013	86.7	72	47	No	M4	No	No	No	No	No	No	No	Yes	No	No	No	No	No	No	No	No	No	No	No	No	No	No
TARGET-20-PANRBV	205.125	Male	130	0.356164	Induction failure	49	Dead	264	NA	2005	69.7	NA	25	No	M5	No	No	No	No	No	No	No	No	No	No	No	No	No	No	No	No	No	No	No	No	0	0
TARGET-20-PANSBH	590.273	Male	491	1.34521	Relapse	523	Dead	813	2005	2007	11.5	93	19	No	M0 Undifferentiated	No	No	No	No	No	No	No	No	No	No	No	No	No	No	No	No	No	No	No	No	Not done	Not done
TARGET-20-PANSJB	574.613	Male	4074	11.1616	Relapse	297	Dead	422	2005	2006	24.3	70	61	No	Not classified	No	No	No	No	No	No	No	No	No	No	No	No	No	No	No	No	Yes	No	No	No	Not done	Not done
TARGET-20-PANTNA	46.7466	Male	6416	17.5781	Relapse	311	Dead	1152	2005	2008	23.7	65	84	No	M2	No	No	No	No	No	No	No	No	No	No	No	No	No	No	No	No	No	No	No	No	Not done	Not done
TARGET-20-PANTPW	427.203	Female	821	2.24932	Censored	2946	Alive	2946	2005	2013	152.6	91.5	89	No	M1	No	No	No	No	No	No	No	No	No	No	No	No	No	No	No	No	No	No	Yes	No	Not done	Not done
TARGET-20-PANUTB	141.109	Female	5587	15.3068	Relapse	763	Dead	925	2005	2008	127.8	90	95	No	M2	No	No	No	No	No	No	No	Yes	No	No	No	No	No	No	No	No	No	No	No	No	Yes	No
TARGET-20-PANUUA	263.419	Female	5405	14.8082	Relapse	462	Dead	1767	2005	2010	76.6	60	77	No	M4	No	No	No	No	No	No	No	Yes	No	No	No	No	No	No	No	No	No	No	No	No	Not done	Not done
TARGET-20-PANVBP	286.529	Female	5749	15.7507	Death	136	Dead	136	2005	2005	35.1	93	55	No	Not classified	Unknown	Unknown	Unknown	Unknown	Unknown	Unknown	Unknown	Unknown	Unknown	Unknown	Unknown	Unknown	Unknown	Unknown	Unknown	Unknown	No	No	No	No	Not done	Not done
TARGET-20-PANVGE	370.929	Male	5346	14.6466	Censored	2819	Alive	2819	2005	2013	54.8	85	70	No	Not classified	No	No	No	No	No	No	No	Yes	No	No	No	No	No	No	No	No	No	No	No	Yes	Not done	Not done
TARGET-20-PANVGP	8.66642	Male	4950	13.5616	Relapse	391	Alive	2688	2005	2012	25.7	72	81	No	M4	No	Yes	No	No	No	No	No	No	No	No	Yes	No	No	No	No	No	No	No	No	No	Not done	Not done
TARGET-20-PANVMR	1322.08	Female	1222	3.34795	Induction failure	45	Alive	2738	NA	2013	19.6	51	0	No	M7	No	No	No	No	No	No	No	No	No	No	No	No	No	No	No	No	No	No	No	No	0	0
TARGET-20-PANWHP	92.4585	Female	1852	5.07397	Censored	2738	Alive	2738	2005	2013	77.2	61	59	No	M4	No	No	No	No	No	No	No	Yes	No	No	No	No	No	No	No	No	No	No	No	No	No	Yes
TARGET-20-PANXVZ	48.7442	Male	725	1.9863	Censored	1624	Alive	1624	NA	2010	4.1	74	0	No	M5	No	No	No	No	Yes	No	No	No	No	No	No	No	No	Yes	No	Yes	No	No	No	No	0	0
TARGET-20-PANYGP	419.167	Male	2059	5.6411	Censored	715	Alive	715	2005	2007	74.9	67	83	No	M4	No	No	No	No	No	No	No	Yes	No	No	No	No	No	No	No	No	No	No	No	No	Not done	Not done
TARGET-20-PANYNR	182.727	Male	3310	9.06849	Relapse	321	Alive	2952	2005	2013	46.2	72	57	No	M2	No	No	No	No	No	No	No	Yes	No	No	No	No	No	No	No	No	No	No	No	No	No	Yes
TARGET-20-PANYSN	211.813	Male	6470	17.726	Censored	914	Alive	914	2005	2008	65	80	68	No	M1	Unknown	Unknown	Unknown	Unknown	Unknown	Unknown	Unknown	Unknown	Unknown	Unknown	Unknown	Unknown	Unknown	Unknown	Unknown	Unknown	No	No	No	No	Not done	Not done
TARGET-20-PANZKA	248.598	Female	637	1.74521	Censored	2824	Alive	2824	2005	2013	11.1	99	35	No	M5	No	No	No	No	Yes	No	No	No	No	No	No	No	No	No	No	Yes	No	No	No	No	Not done	Not done
TARGET-20-PANZWB	112.606	Male	4932	13.5123	Censored	2776	Alive	2776	2005	2013	53.5	67	42	No	M4	No	No	No	No	No	No	No	No	No	No	No	No	No	No	No	No	No	No	No	No	Not done	Not done
TARGET-20-PAPAEG	189.383	Male	2948	8.07671	Induction Failure	35	Dead	494	2005	2007	22.3	73	68	No	Not classified	No	No	No	No	No	No	No	No	No	No	No	No	No	No	No	No	Yes	No	No	Yes	Not done	Not done
TARGET-20-PAPAWN	483.974	Male	2154	5.90137	Censored	2605	Alive	2605	2005	2012	253.2	71	77	No	M4	No	No	No	No	No	No	No	Yes	No	No	No	No	No	No	No	No	No	NO	NO	NO	NO	NO
TARGET-20-PAPBEJ	77.6685	Female	367	1.00548	Relapse	263	Dead	404	2005	2006	60.3	50	55	No	M5	No	No	No	No	No	No	No	No	No	Yes	No	No	No	No	No	No	No	No	No	No	Not done	Not done
TARGET-20-PAPUNR	589.298	Female	4846	13.2767	Censored	2083	Alive	2083	2006	2012	18.2	52	30	No	M4	No	No	No	No	No	No	No	No	No	No	Yes	No	No	No	No	No	No	Yes	No	No	Not done	Not done
TARGET-20-PAPVCN	100.627	Male	4231	11.5918	Relapse	486	Alive	2592	2006	2013	62.2	75	51	No	M4	No	No	No	No	No	No	No	Yes	No	No	No	No	No	No	No	No	No	No	No	No	Yes	No
TARGET-20-PAPVDV	327.637	Male	2318	6.35068	Censored	2688	Alive	2688	2006	2014	11.4	35.6	34	No	M2	No	Yes	No	No	No	No	No	No	No	No	No	No	No	No	No	No	No	No	No	No	No	No
TARGET-20-PAPVGE	1076.16	Male	4807	13.1699	Relapse	591	Dead	769	2006	2008	13.4	32	38	No	M2	No	Yes	No	No	No	No	No	No	No	No	No	No	No	No	No	No	No	No	No	No	No	No
TARGET-20-PAPVZK	154.321	Male	5822	15.9507	Relapse	541	Alive	2492	2006	2013	146	100	66	No	M4	No	No	No	No	No	No	No	Yes	No	No	No	No	No	No	No	No	No	No	No	No	Yes	No
TARGET-20-PAPWHS	117.994	Male	4852	13.2932	Censored	2687	Alive	2687	2006	2014	81.2	36	63	No	M2	No	Yes	No	No	No	No	No	No	No	No	No	No	No	No	No	No	No	No	No	No	No	No
TARGET-20-PAPWIU	1325.25	Female	4421	12.1123	Censored	2829	Alive	2829	2006	2014	52.2	75	86	No	M1	No	No	No	No	No	No	No	No	No	No	No	No	No	No	No	No	No	No	Yes	No	Not done	Not done
TARGET-20-PAPWYK	384.722	Female	8231	22.5507	Death	199	Dead	199	2006	2007	66.1	36	36	No	M4	No	No	No	No	No	No	No	Yes	No	No	No	No	No	No	No	No	No	No	No	No	No	No
TARGET-20-PAPWZR	168.443	Female	4936	13.5233	Induction Failure	68	Dead	483	2006	2008	88.1	71	61	No	M5	No	No	No	Yes	No	No	No	No	No	No	No	No	No	No	No	Yes	No	No	No	No	Not done	Not done
TARGET-20-PAPXRJ	1229.96	Female	2855	7.82192	Relapse	392	Dead	1248	2008	2010	22.9	29	13	No	M2	Yes	No	No	No	No	No	No	No	No	No	No	No	No	No	No	No	No	No	No	No	Not done	Not done
TARGET-20-PAPXUF	419.421	Male	6436	17.6329	Induction Failure	79	Alive	1070	2006	2009	62.6	69	57	No	M2	No	No	No	No	No	No	No	No	No	No	No	No	No	No	No	No	Yes	No	No	Yes	Not done	Not done
TARGET-20-PAPXWI	101.33	Female	1430	3.91781	Relapse	410	Alive	880	2006	2009	128.7	89	74	No	M4	No	No	No	No	No	No	No	Yes	No	No	No	No	No	No	No	No	No	No	No	No	No	Yes
TARGET-20-PAPZIZ	101.512	Male	5611	15.3726	Relapse	411	Dead	974	2007	2009	54.4	90	76	Yes	M5	No	No	No	No	No	No	No	No	No	No	No	No	No	No	No	No	No	No	No	No	Not done	Not done
TARGET-20-PAPZLT	604	Male	1358	3.72055	Relapse	506	Dead	803	2007	2009	338.4	87.6	76	No	M5	No	No	No	No	Yes	No	No	No	No	No	No	No	Yes	No	No	Yes	No	No	No	No	Not done	Not done
TARGET-20-PARAJX	424.269	Male	618	1.69315	Censored	2803	Alive	2803	2007	2014	42	70	80	No	Unknown	No	No	No	No	No	No	No	No	No	No	No	No	No	No	No	No	No	No	No	No	Not done	Not done
TARGET-20-PARANT	275.257	Male	6397	17.526	Censored	2509	Alive	2509	2007	2013	5.1	31	40	No	M2	No	No	No	No	No	No	No	No	No	No	No	No	No	No	No	No	No	No	No	No	Not done	Not done
TARGET-20-PARASV	47.7636	Male	4401	12.0575	Relapse	435	Dead	749	2007	2009	26.2	95	67	No	M5	No	No	No	No	No	Yes	No	No	No	No	No	No	No	Yes	No	Yes	No	No	No	No	Not done	Not done
TARGET-20-PARBFJ	176.055	Male	4701	12.8795	Censored	2387	Alive	2387	2007	2013	46.1	86	57	No	M4	No	No	No	No	No	No	No	No	No	No	No	No	No	No	No	No	No	Yes	No	No	Not done	Not done
TARGET-20-PARBFZ	1097.7	Female	5298	14.5151	Censored	2373	Alive	2373	2007	2013	59.3	77	54	Yes	M2	No	Yes	No	No	No	No	No	No	No	No	No	No	No	No	No	No	No	No	No	No	No	Yes
TARGET-20-PARBIU	621.121	Female	5830	15.9726	Relapse	809	Dead	917	2007	2009	16.5	99	77	No	M5	No	No	No	No	Unknown	No	No	No	No	No	No	No	No	No	No	Yes	No	No	No	No	Not done	Not done
TARGET-20-PARBRA	227.572	Female	2792	7.64932	Relapse	637	Dead	1362	2007	2010	73.6	78	35	No	M5	No	No	No	No	No	Yes	No	No	No	No	No	No	No	No	No	Yes	No	No	No	No	Not done	Not done
TARGET-20-PARBTV	1025.09	Male	6273	17.1863	Induction Failure	77	Dead	444	2007	2008	247.1	87	95	No	M1	No	No	No	No	No	No	No	No	No	No	No	No	No	No	No	No	No	No	No	No	Not done	Not done
TARGET-20-PARBVE	1372.14	Male	4665	12.7808	Censored	2820	Alive	2820	2007	2014	18.1	72	58	No	M4	No	No	No	No	No	No	No	Yes	No	Yes	No	No	No	No	No	No	No	No	No	No	No	No
TARGET-20-PARBXE	44.0027	Female	447	1.22466	Relapse	925	Alive	2758	2007	2014	206.3	81	45	No	M5	No	No	No	No	No	No	No	No	No	No	No	No	No	No	No	No	No	No	No	No	Not done	Not done
TARGET-20-PARCCH	386.52	Male	339	0.928767	Relapse	109	Dead	228	2007	2007	208.6	0	60	No	M0 Undifferentiated	No	No	No	No	No	No	No	No	No	No	No	No	No	No	No	No	NO	NO	NO	NO	Not done	Not done
TARGET-20-PARCEV	376.902	Female	4152	11.3753	Relapse	308	Dead	669	2007	2009	111	94	88	No	M4	No	No	No	No	No	No	No	No	No	No	No	No	No	Yes	No	No	Yes	No	No	Yes	Not done	Not done
TARGET-20-PARCHW	21.4086	Male	4209	11.5315	Relapse	299	Dead	395	2007	2008	76.5	80	43	No	Unknown	No	No	No	No	No	No	No	Yes	No	No	No	No	No	No	No	No	Yes	No	No	No	Yes	No
TARGET-20-PARCUK	334.845	Female	5987	16.4027	Relapse	203	Dead	279	2007	2008	23.9	96	63	No	M4	No	No	No	No	No	No	No	No	No	No	No	No	No	No	No	No	No	No	No	No	Not done	Not done
TARGET-20-PARCZL	333.693	Female	3806	10.4274	Relapse	985	Alive	2695	2007	2014	94.8	50.5	37	Yes	M2	No	Yes	No	No	No	No	No	No	No	No	No	No	No	No	No	No	No	No	No	No	No	No
TARGET-20-PARDDA	884.206	Male	4593	12.5836	Censored	2768	Alive	2768	2007	2014	4.5	88	56	No	M2	No	Yes	No	No	No	No	No	No	No	No	No	No	No	No	No	No	No	No	No	No	Yes	No
TARGET-20-PARDDY	33.2592	Male	677	1.85479	Relapse	247	Dead	766	2007	2009	115	80	79	No	M1	No	No	No	No	No	No	No	No	No	No	No	No	No	No	Yes	No	No	No	No	No	Not done	Not done
TARGET-20-PARDMG	30.0199	Female	6535	17.9041	Relapse	287	Dead	413	2007	2008	54.8	57	62	No	M4	No	No	No	No	No	No	No	Yes	No	No	No	No	No	No	No	No	Yes	No	No	No	No	No
TARGET-20-PARDZW	63.844	Female	2808	7.69315	Censored	2555	Alive	2555	2007	2014	68.3	71	85	No	M1	No	No	No	No	No	No	No	No	No	No	No	No	No	No	No	No	Yes	Yes	No	No	Not done	Not done
TARGET-20-PAREFM	494.025	Female	4353	11.926	Censored	837	Alive	837	2007	2009	143	55	90	No	M4	No	No	No	No	No	No	No	Yes	No	No	No	No	No	No	No	No	No	No	No	No	No	No
TARGET-20-PARENB	68.9525	Female	2758	7.55616	Censored	314	Alive	314	2007	2008	31.7	80	83	No	M2	No	Yes	No	No	No	No	No	No	No	No	No	No	No	No	No	No	No	No	No	No	No	Yes
TARGET-20-PARFAL	1106.5	Male	6922	18.9644	Relapse	256	Dead	378	2007	2008	11.7	69	43	No	Unknown	No	No	No	No	No	Yes	No	No	No	No	No	No	No	No	No	Yes	No	No	No	No	Not done	Not done
TARGET-20-PARGTL	100.027	Female	5787	15.8548	Censored	1515	Alive	1515	2007	2011	18.5	72	72	No	M2	No	Yes	No	No	No	No	No	No	No	No	No	No	No	No	No	No	No	No	No	No	No	No
TARGET-20-PARGVC	40.8064	Male	1802	4.93699	Relapse	230	Dead	295	2007	2008	58	86	81	Yes	M2	No	Yes	No	No	No	No	No	No	No	No	No	No	No	No	No	No	No	No	No	No	No	No
TARGET-20-PARHBA	62.1276	Female	6879	18.8466	Censored	1105	Alive	1105	2007	2010	68.2	98	85	No	M1	No	No	No	No	No	No	No	No	No	No	No	No	No	No	No	No	Yes	Yes	No	No	Not done	Not done
TARGET-20-PARHJV	157.285	Male	939	2.5726	Censored	2662	Alive	2662	2007	2014	12.8	95	39	No	M4	No	No	No	No	No	No	No	Yes	No	No	No	No	No	No	No	No	No	No	No	No	No	No
TARGET-20-PARHVI	125.505	Male	6006	16.4548	Censored	1167	Alive	1167	2007	2010	432	72	92	No	M4	No	No	No	No	No	No	No	Yes	No	No	No	No	No	No	No	No	No	No	No	No	No	No
TARGET-20-PARHVK	100.657	Female	4983	13.6521	Relapse	376	Alive	2516	2007	2014	24.2	92	93	No	M1	No	No	No	Yes	No	No	No	No	No	No	No	No	No	No	No	Yes	No	No	No	No	Not done	Not done
TARGET-20-PARIHK	439.306	Male	3830	10.4932	Induction Failure	77	Dead	923	2007	2010	20.2	46	52	No	Not classified	No	No	No	No	No	No	No	No	No	No	No	No	No	Yes	No	No	Yes	No	No	No	Not done	Not done
TARGET-20-PARIMT	126.071	Female	2748	7.52877	Relapse	383	Alive	2476	2007	2014	34.9	44	41	No	M4	No	No	No	No	No	No	No	Yes	No	Yes	No	No	No	No	No	No	No	No	No	No	No	Yes
TARGET-20-PARIZR	289.363	Male	2695	7.38356	Censored	2457	Alive	2457	2007	2014	7.4	70	35	No	M2	No	Yes	No	No	No	No	No	No	No	No	No	No	No	No	No	No	No	No	No	No	No	No
TARGET-20-PARJCR	433.734	Male	5348	14.6521	Relapse	318	Dead	468	2007	2008	1.3	86.2	12	No	M5	No	No	No	No	No	No	No	No	No	No	No	No	No	No	No	Yes	No	No	No	No	Not done	Not done
TARGET-20-PARJWH	102.84	Male	349	0.956164	Induction Failure	76	Dead	162	2007	2008	10.8	85	3	No	M5	No	No	No	No	No	No	No	No	No	Yes	No	No	No	No	No	No	No	No	No	No	Not done	Not done
TARGET-20-PARJYP	710.781	Female	5433	14.8849	Censored	1798	Alive	1798	2007	2012	122.5	80	56	No	M4	No	No	No	No	No	No	No	Yes	No	No	No	No	No	No	No	No	No	No	No	No	No	Yes
TARGET-20-PARKCX	293.667	Female	292	0.8	Censored	2760	Alive	2760	2007	2015	382.5	92	92	No	M5	No	No	No	No	Yes	No	No	No	No	No	No	No	No	No	No	Yes	No	No	No	No	Not done	Not done
TARGET-20-PARKFB	1014.55	Male	6631	18.1671	Relapse	600	Alive	2162	2007	2013	58.6	87.5	92	No	M5	No	No	No	No	No	No	No	No	No	No	No	No	No	No	No	Yes	No	No	No	No	Not done	Not done
TARGET-20-PARLMY	840.294	Female	2904	7.95616	Relapse	308	Dead	565	2007	2009	50.1	61	55	No	Unknown	No	Yes	No	No	No	No	No	No	No	No	No	No	No	No	No	No	No	No	No	No	No	Yes
TARGET-20-PARLSW	867.381	Female	4906	13.4411	Censored	2613	Alive	2613	2007	2014	61.1	80	36	No	M4	No	No	No	No	No	No	No	Yes	No	No	No	No	No	No	No	No	No	No	No	No	No	No
TARGET-20-PARMME	34.1351	Female	3832	10.4986	Censored	2363	Alive	2363	2007	2014	17.5	90	61	No	M1	No	No	No	No	No	No	No	No	No	No	No	No	No	No	No	No	Yes	Yes	No	No	Not done	Not done
TARGET-20-PARMZC	710.071	Male	6006	16.4548	Censored	828	Alive	828	2007	2010	125.9	68	78	No	M2	No	No	No	No	No	No	No	No	No	No	No	No	No	No	No	No	Yes	No	Yes	No	Not done	Not done
TARGET-20-PARMZF	29.1351	Female	3163	8.66575	Relapse	294	Alive	2193	2007	2013	200.1	90	62	No	M4	No	No	No	No	No	No	No	Yes	No	No	No	No	No	No	No	No	No	No	No	No	Yes	No
TARGET-20-PARPBF	75.7766	Male	6424	17.6	Death without Remission	84	Dead	84	2007	2008	20	60	82	No	Unknown	No	No	No	No	No	No	No	No	No	No	Yes	No	No	Yes	No	No	No	No	No	No	Not done	Not done
TARGET-20-PARPDS	508.659	Female	3774	10.3397	Relapse	550	Dead	836	2007	2010	2.1	70	9	No	Unknown	No	No	No	No	No	No	No	No	No	No	No	No	No	Yes	No	No	No	No	No	No	Not done	Not done
TARGET-20-PARPVZ	56.8513	Female	4155	11.3836	Relapse	611	Dead	1377	2007	2011	156	51	76	No	M2	Yes	No	No	No	No	No	No	No	No	No	No	No	No	No	No	No	Yes	No	No	No	Not done	Not done
TARGET-20-PARPWL	36.501	Male	766	2.09863	Censored	1199	Alive	1199	2007	2011	134.5	77	40	No	M4	No	No	No	No	No	No	No	Yes	No	No	No	No	No	Yes	No	No	No	No	No	No	No	No
TARGET-20-PARSAN	84.4212	Male	5420	14.8493	Relapse	339	Dead	870	2007	2010	5.3	46	64	No	Unknown	No	No	No	No	No	No	No	No	No	No	No	No	No	No	No	No	No	No	No	No	Not done	Not done
TARGET-20-PARSHM	1125.19	Female	358	0.980822	Relapse	404	Alive	2450	2007	2014	34.8	23	17	No	Unknown	No	No	No	No	No	No	No	Yes	No	No	No	No	No	No	No	No	No	No	No	No	No	No
TARGET-20-PARTAL	150.066	Female	6000	16.4384	Relapse	384	Dead	531	2008	2009	70.5	66	16	No	M4	No	No	No	No	No	No	No	Yes	No	No	No	No	No	No	No	No	No	No	No	No	No	No
TARGET-20-PARTST	382.478	Male	1234	3.38082	Censored	2379	Alive	2379	2008	2014	123.4	56	77	Yes	M2	No	Yes	No	No	No	No	No	No	No	No	No	No	No	Yes	No	No	No	No	No	No	No	No
TARGET-20-PARTXH	741.546	Male	3386	9.27671	Censored	2330	Alive	2330	2008	2014	192.9	52	69	No	M2	No	No	No	No	No	No	No	No	No	No	No	No	No	No	No	No	No	No	Yes	No	Not done	Not done
TARGET-20-PARTXH	76.028	Male	3386	9.27671	Censored	2330	Alive	2330	2008	2014	192.9	52	69	No	M2	No	No	No	No	No	No	No	No	No	No	No	No	No	No	No	No	No	No	Yes	No	Not done	Not done
TARGET-20-PARTYV	153.795	Male	1636	4.48219	Censored	406	Alive	406	2008	2009	93.9	80	64	No	M1	No	No	No	No	No	No	No	No	No	No	No	No	No	No	No	No	Yes	No	Yes	Yes	Not done	Not done
TARGET-20-PARUBT	234.228	Female	2692	7.37534	Relapse	293	Dead	586	2008	2009	7.7	96	0	No	Unknown	No	No	No	No	No	No	No	No	No	No	No	No	No	No	No	No	No	No	No	No	Not done	Not done
TARGET-20-PARUDL	83.0147	Male	6446	17.6603	Relapse	257	Alive	2411	2008	2014	100.7	63	42	No	Unknown	No	No	No	No	No	No	No	Yes	No	No	No	No	No	No	No	No	No	No	No	No	No	No
TARGET-20-PARUNX	95.955	Female	2321	6.3589	Relapse	690	Alive	2364	2008	2014	14.9	87	82	No	M1	No	No	No	No	No	No	No	No	No	No	No	No	No	No	No	No	No	No	No	No	Not done	Not done
TARGET-20-PARURW	626.839	Male	3853	10.5562	Censored	2283	Alive	2283	2008	2014	11.8	42.5	55	No	M2	No	Yes	No	No	No	No	No	No	No	No	No	No	No	No	No	No	No	No	No	No	No	No
TARGET-20-PARUTH	11.6145	Male	3454	9.46301	Relapse	488	Dead	1412	2008	2011	42.5	61	71	Yes	Unknown	No	No	No	No	No	No	No	No	No	No	No	No	No	No	No	No	No	No	No	No	Not done	Not done
TARGET-20-PARUUB	131.467	Female	6315	17.3014	Censored	1882	Alive	1882	2008	2013	31	99	62	No	M2	No	Yes	No	No	No	No	No	No	No	No	No	No	No	No	No	No	No	No	No	No	No	No
TARGET-20-PARUWX	286.262	Male	1049	2.87397	Relapse	228	Dead	439	2008	2009	112.5	90	65	No	M1	No	No	No	No	No	No	No	No	No	No	No	No	No	Yes	No	No	Yes	No	No	Yes	Not done	Not done
TARGET-20-PARVAI	271.137	Female	6102	16.7178	Relapse	335	Dead	429	2008	2009	51.1	71	51	No	M2	No	No	Yes	No	No	No	No	No	No	No	No	No	No	No	No	No	Yes	No	No	Yes	Not done	Not done
TARGET-20-PARVSF	239.055	Male	2330	6.38356	Relapse	221	Alive	2192	2008	2014	86.9	46.5	18.5	No	M6	No	No	No	No	No	No	No	No	No	No	No	No	No	No	No	No	No	No	No	Yes	Not done	Not done
TARGET-20-PARVSF	94.7875	Male	2330	6.38356	Relapse	221	Alive	2192	2008	2014	86.9	46.5	18.5	No	M6	No	No	No	No	No	No	No	No	No	No	No	No	No	No	No	No	No	No	No	Yes	Not done	Not done
TARGET-20-PARVUA	140.154	Male	5786	15.8521	Induction Failure	75	Dead	222	2008	2008	212.5	94	86	No	Unknown	No	No	No	No	No	No	No	No	No	No	No	No	No	Yes	No	No	Yes	No	No	No	Not done	Not done
TARGET-20-PARWDZ	145.618	Female	4855	13.3014	Relapse	261	Dead	321	2008	2009	137	76.5	91	No	M5	No	No	No	No	Yes	No	No	No	No	No	No	No	No	No	No	Yes	No	No	No	No	Not done	Not done
TARGET-20-PARWXU	601.157	Male	557	1.52603	Relapse	439	Alive	2309	2008	2014	246.6	0	91	No	Unknown	No	No	No	No	No	No	No	No	No	No	No	No	No	No	No	No	No	No	No	No	Not done	Not done
TARGET-20-PARXBT	936.109	Male	3381	9.26301	Censored	2246	Alive	2246	2008	2014	34.9	68	68	No	M4	No	No	No	No	No	No	No	Yes	No	No	No	No	No	No	No	No	No	No	No	No	No	No
TARGET-20-PARXMP	833.492	Male	534	1.46301	Censored	1903	Alive	1903	2008	2013	8.7	35	3	No	M6	No	No	No	No	No	No	No	No	No	No	No	No	No	No	Yes	No	No	No	No	No	Not done	Not done
TARGET-20-PARXNG	212.483	Male	3687	10.1014	Censored	2246	Alive	2246	2008	2014	137	62.5	95	No	M2	No	No	No	No	No	No	No	No	No	No	No	No	No	No	No	No	No	No	Yes	No	Not done	Not done
TARGET-20-PARXZP	104.622	Female	6657	18.2384	Relapse	128	Dead	1754	2008	2013	2.6	89.8	16	No	M5	No	No	No	No	No	Yes	No	No	No	No	No	No	No	No	No	Yes	No	No	No	No	Not done	Not done
TARGET-20-PARYFN	268.362	Female	1597	4.37534	Relapse	655	Alive	2203	2008	2014	87.8	90	67.9	No	M4	No	No	No	No	No	No	No	Yes	No	No	No	No	No	No	No	No	No	No	No	No	Yes	No
TARGET-20-PARYGA	73.1141	Male	5916	16.2082	Censored	2406	Alive	2406	2008	2014	59.8	62.3	70	No	M4	No	No	No	No	No	No	No	No	No	No	No	No	No	No	No	No	No	No	No	No	Not done	Not done
TARGET-20-PARYVW	317.838	Female	664	1.81918	Relapse	348	Alive	2317	2008	2014	19.4	83	27.4	No	Not classified	No	No	No	No	No	No	No	No	No	No	No	No	No	No	No	No	No	No	No	No	Not done	Not done
TARGET-20-PARZUU	354.929	Male	3273	8.96712	Relapse	558	Alive	2168	2008	2014	113	95	78	No	M1	No	Yes	No	No	No	No	No	No	No	No	No	No	No	No	No	No	No	No	No	No	Yes	Yes
TARGET-20-PARZWH	17.4641	Male	4243	11.6247	Censored	2151	Alive	2151	2008	2014	29.5	92	97	No	M1	No	No	No	No	No	No	No	No	No	No	No	No	No	No	No	No	No	No	Yes	No	Not done	Not done
TARGET-20-PASBHI	135.975	Male	2201	6.03014	Censored	2342	Alive	2342	2008	2014	49.5	92	80	No	M1	No	Yes	No	No	No	No	No	No	No	No	Yes	No	No	No	No	No	No	No	No	No	No	No
TARGET-20-PASBPK	42.562	Male	161	0.441096	Relapse	239	Alive	2117	2008	2014	162.9	90	70.6	No	M5	No	No	No	No	No	No	No	No	No	No	No	No	No	No	No	No	No	No	No	No	Not done	Not done
TARGET-20-PASBPW	81.0791	Male	5215	14.2877	Relapse	428	Alive	428	2008	2009	2	80	84	No	M2	No	Yes	No	No	No	No	No	No	No	No	No	No	No	No	No	No	No	No	No	No	No	No
TARGET-20-PASBSB	1072.07	Female	6241	17.0986	Death	162	Dead	162	2008	2008	165.4	0	80	No	M5	Unknown	Unknown	Unknown	Unknown	Unknown	Unknown	Unknown	Unknown	Unknown	Unknown	Unknown	Unknown	Unknown	Unknown	Unknown	Unknown	Yes	Yes	No	No	Not done	Not done
TARGET-20-PASCCS	175.733	Male	4357	11.937	Relapse	763	Alive	2221	2008	2014	6.6	90	76	No	M1	No	No	No	No	No	No	No	No	No	No	No	No	No	No	No	No	No	Yes	No	No	Not done	Not done
TARGET-20-PASCFW	1567.26	Female	733	2.00822	Censored	2205	Alive	2205	2008	2014	19.1	53	34	No	M7	No	No	No	No	No	No	No	No	No	No	No	No	No	Yes	No	No	No	0	Unknown	Unknown	Not done	Not done
TARGET-20-PASCGR	14.5966	Female	6660	18.2466	Relapse	255	Dead	702	2008	2010	5.2	31	0	No	M5	No	No	No	No	No	No	No	No	No	No	No	No	No	No	No	No	No	No	No	No	Not done	Not done
TARGET-20-PASDGX	81.5953	Male	5973	16.3644	Censored	1771	Alive	1771	2008	2013	75.2	95	60	No	M5	No	No	No	Yes	No	No	No	No	No	No	No	No	No	No	No	Yes	No	No	No	No	Not done	Not done
TARGET-20-PASECW	445.107	Male	834	2.28493	Relapse	259	Dead	330	2008	2009	6.8	72	22	Yes	Unknown	No	No	No	No	No	No	No	No	No	No	No	No	No	No	No	No	NO	NO	NO	NO	Not done	Not done
TARGET-20-PASEFD	798.491	Male	1373	3.76164	Relapse	272	Dead	511	2008	2010	8	64	54	No	M5	No	No	No	No	No	No	No	No	No	No	No	No	No	No	No	No	No	No	No	No	Not done	Not done
TARGET-20-PASEGC	19.0297	Female	4312	11.8137	Censored	2013	Alive	2013	2008	2014	72.3	92	95	No	M1	No	No	No	No	No	No	No	No	No	No	No	No	No	No	No	No	Yes	Yes	No	No	Not done	Not done
TARGET-20-PASFEW	96.4745	Female	428	1.1726	Relapse	216	Dead	313	2008	2009	18.6	89	7	No	M7	No	No	No	No	No	No	No	No	No	No	No	No	No	No	No	No	No	No	No	No	Not done	Not done
TARGET-20-PASFJB	15.1272	Male	4151	11.3726	Relapse	296	Dead	595	2008	2010	133.7	92	81	No	M4	No	No	No	No	No	No	No	Yes	No	No	No	No	No	No	No	No	NO	NO	NO	NO	NO	YES
TARGET-20-PASFLM	62.463	Male	5140	14.0822	Relapse	771	Alive	2034	2008	2014	0.9	40.6	16	No	Not classified	No	No	No	No	No	No	No	No	No	No	No	No	No	No	No	No	Yes	No	No	No	Not done	Not done
TARGET-20-PASFNP	156.552	Male	1935	5.30137	Censored	2206	Alive	2206	2008	2014	26.5	91	59	No	M5	No	No	No	No	No	No	No	No	No	No	No	No	No	No	No	No	No	No	No	No	Not done	Not done
TARGET-20-PASGGK	31.78	Female	4458	12.2137	Relapse	777	Alive	2025	2008	2014	4.2	96	22	No	M5	No	No	No	Yes	No	No	No	No	No	No	No	No	No	No	No	Yes	No	No	No	No	Not done	Not done
TARGET-20-PASGMZ	352.135	Female	5129	14.0521	Relapse	267	Dead	789	2008	2010	1.5	64	44	No	M1	No	No	No	No	No	No	No	No	No	No	No	No	No	No	No	No	No	No	No	No	Not done	Not done
TARGET-20-PASGWH	717.706	Male	5251	14.3863	Relapse	409	Dead	1214	2008	2012	14.2	35.4	61	No	M2	No	No	No	No	No	No	No	No	No	No	Yes	No	No	No	No	No	No	No	No	No	Not done	Not done
TARGET-20-PASHBI	101.851	Male	5727	15.6904	Censored	1335	Alive	1335	2008	2012	5.6	78	65	No	M2	No	Yes	No	No	No	No	No	No	No	No	No	No	No	No	No	No	No	No	No	Yes	No	No
TARGET-20-PASHWN	54.8708	Female	2606	7.13973	Relapse	243	Dead	373	2008	2009	66.4	50	22	No	Unknown	No	No	No	No	No	No	No	No	No	No	No	No	No	No	No	No	Yes	No	No	No	Not done	Not done
TARGET-20-PASHYZ	85.5724	Female	1695	4.64384	Relapse	300	Dead	433	2008	2010	30.3	37.8	66	No	M2	No	Yes	No	No	No	No	No	No	No	No	No	No	No	No	No	No	No	No	No	No	No	Yes
TARGET-20-PASIBG	278.791	Male	748	2.04932	Relapse	287	Dead	1094	2008	2011	55.3	73.2	85	No	M4	No	No	No	No	No	No	No	No	No	No	No	No	No	No	No	No	No	No	No	No	Not done	Not done
TARGET-20-PASIEJ	113.481	Female	2686	7.3589	Relapse	419	Dead	1118	2008	2011	5.4	30	19.1	No	M2	No	No	No	No	No	No	No	No	No	No	No	No	No	No	No	No	Yes	No	No	No	Not done	Not done
TARGET-20-PASIZX	123.104	Female	2275	6.23288	Censored	2024	Alive	2024	2008	2014	32.1	91	85	No	M1	No	No	No	No	No	No	No	No	No	No	No	No	No	No	No	No	Yes	No	No	No	Not done	Not done
TARGET-20-PASJEJ	50.5028	Male	6335	17.3562	Censored	1980	Alive	1980	2008	2014	33.5	56	73	Yes	M2	No	Yes	No	No	No	No	No	No	No	No	No	No	No	No	No	No	No	No	No	No	No	No
TARGET-20-PASJTM	38.5458	Male	901	2.46849	Censored	1953	Alive	1953	2008	2014	18.2	39	52	No	M7	No	No	No	No	No	No	No	No	Yes	No	No	No	No	No	No	No	No	No	No	No	Not done	Not done
TARGET-20-PASKGH	91.4181	Male	3791	10.3863	Relapse	308	Alive	478	2009	2010	210	64	20	No	M4	No	No	No	No	No	No	No	No	No	No	No	No	No	No	No	No	Yes	No	No	No	Not done	Not done
TARGET-20-PASLDL	135.231	Female	2964	8.12055	Censored	2035	Alive	2035	2009	2014	17.3	70	70	No	M1	No	Yes	No	No	No	No	No	No	No	No	No	No	No	Yes	No	No	No	No	No	No	Yes	No
TARGET-20-PASLSD	384.914	Female	969	2.65479	Relapse	251	Alive	2126	2009	2014	59.2	85.8	76	No	M5	No	No	No	No	Yes	No	No	No	No	No	No	No	No	No	No	Yes	No	No	No	No	Not done	Not done
TARGET-20-PASLTF	55.8941	Male	6157	16.8685	Censored	1891	Alive	1891	2009	2014	49.2	81	67	No	Unknown	No	No	No	No	No	No	No	No	No	No	No	No	No	No	No	No	No	No	Yes	No	Not done	Not done
TARGET-20-PASLTF	127.622	Male	6157	16.8685	Censored	1891	Alive	1891	2009	2014	49.2	81	67	No	Unknown	No	No	No	No	No	No	No	No	No	No	No	No	No	No	No	No	No	No	Yes	No	Not done	Not done
TARGET-20-PASLYX	150.323	Female	5392	14.7726	Relapse	199	Dead	334	2009	2010	58.2	76	44	No	M4	No	No	No	No	No	No	No	No	No	No	No	No	No	No	No	No	Yes	Yes	No	No	Not done	Not done
TARGET-20-PASMGW	255.614	Male	3089	8.46301	Relapse	237	Dead	286	2009	2009	23.5	85	51	No	M5	No	No	No	No	No	Yes	No	No	No	No	No	No	No	No	No	Yes	No	No	No	No	Not done	Not done
TARGET-20-PASMHY	395.925	Male	6979	19.1205	Relapse	570	Dead	592	2009	2010	94.5	83	91	No	M4	No	No	No	No	No	No	No	Yes	No	Yes	No	No	No	No	No	No	No	No	No	No	No	Yes
TARGET-20-PASNIY	475.702	Female	932	2.55342	Censored	1962	Alive	1962	2009	2014	212.9	55	57	No	M5	No	No	No	No	Yes	No	No	No	No	No	No	No	No	Yes	No	Yes	No	No	No	No	Not done	Not done
TARGET-20-PASPFE	399.754	Male	462	1.26575	Relapse	386	Alive	2093	2009	2014	74.3	93.3	44	No	M5	No	No	No	No	Yes	No	No	No	No	No	No	No	No	No	No	Yes	No	No	No	No	Not done	Not done
TARGET-20-PASPGA	443.294	Female	1189	3.25753	Relapse	1093	Dead	1729	2009	2013	35.8	96	95	No	M1	No	No	No	No	No	No	No	No	No	No	No	No	No	No	No	No	No	Yes	No	No	Not done	Not done
TARGET-20-PASPKE	1427.02	Female	3200	8.76712	Censored	2026	Alive	2026	2009	2014	11.9	73	58	Yes	M4	No	Yes	No	No	No	No	No	No	No	No	No	No	No	No	No	No	No	No	No	No	Yes	No
TARGET-20-PASPLU	40.1349	Male	3399	9.31233	Induction Failure	86	Dead	351	2009	2010	446	92.6	93	Yes	M4	No	No	No	No	No	No	No	No	No	No	No	No	No	No	No	No	Yes	No	No	Yes	Not done	Not done
TARGET-20-PASPSV	49.592	Female	4757	13.0329	Censored	1880	Alive	1880	2009	2014	10.2	82	46	No	M2	No	Yes	No	No	No	No	No	No	No	No	No	No	No	No	No	No	No	No	No	No	No	No
TARGET-20-PASPTM	547.385	Female	5122	14.0329	Censored	1900	Alive	1900	2009	2014	60.6	70	77	No	M2	No	No	No	No	No	No	No	No	No	No	No	No	No	No	No	No	No	No	Yes	No	Not done	Not done
TARGET-20-PASPTW	120.239	Female	2516	6.89315	Censored	2062	Alive	2062	2009	2014	21.5	74	84	No	M2	No	Yes	No	No	No	No	No	No	No	No	Yes	No	No	No	No	No	NO	NO	NO	NO	YES	NO
TARGET-20-PASPWZ	20.1454	Female	10	0.0273973	Relapse	113	Dead	175	2009	2009	191.9	50	60	No	Unknown	No	No	No	No	No	No	No	No	No	No	No	No	No	No	No	No	No	No	No	No	Not done	Not done
TARGET-20-PASREH	125.868	Male	2608	7.14521	Censored	1883	Alive	1883	2009	2014	42.4	68	87.3	No	M1	No	Yes	No	No	No	No	No	No	No	Yes	No	No	No	No	No	No	No	No	No	No	No	No
TARGET-20-PASRLS	1195.08	Female	298	0.816438	Censored	1778	Alive	1778	2009	2014	11.7	3	0	No	M7	No	No	No	No	No	No	No	No	No	No	No	No	No	No	No	No	No	No	No	No	Not done	Not done
TARGET-20-PASRRB	146.23	Male	4465	12.2329	Censored	1842	Alive	1842	2009	2014	280.8	95	94	No	Unknown	No	No	No	No	No	No	No	No	No	No	No	No	No	Yes	No	No	Yes	No	No	No	Not done	Not done
TARGET-20-PASRTP	46.7927	Female	5389	14.7644	Relapse	234	Alive	2047	2009	2014	237.1	87	93.5	No	M1	No	No	No	No	No	No	No	No	No	No	No	No	No	No	No	No	Yes	Yes	No	No	Not done	Not done
TARGET-20-PASSSI	683.794	Male	530	1.45205	Relapse	462	Dead	712	2009	2011	198.8	91	78	No	M5	No	No	No	No	No	No	No	No	No	No	No	No	No	No	No	No	No	No	No	No	Not done	Not done
TARGET-20-PASSWG	119.51	Female	113	0.309589	Relapse	88	Dead	220	2009	2009	32.7	0	97	No	M5	No	No	No	No	No	No	No	No	No	No	No	No	No	No	No	Yes	No	No	No	No	Not done	Not done
TARGET-20-PASTPU	600.811	Female	5917	16.211	Censored	1972	Alive	1972	2009	2014	6.2	65	47	No	M2	No	No	No	No	No	No	No	No	No	No	No	No	No	No	No	No	No	No	Yes	No	Not done	Not done
TARGET-20-PASTTW	353.355	Female	757	2.07397	Relapse	475	Dead	600	2009	2011	31.1	93	0	No	M7	No	No	No	No	No	No	No	No	No	No	No	No	No	No	Yes	No	No	No	No	No	Not done	Not done
TARGET-20-PASTUH	47.5471	Female	5305	14.5342	Relapse	118	Dead	166	2009	2009	33.5	81.6	46	No	M4	No	No	No	No	No	No	Yes	No	No	No	No	No	No	Yes	No	Yes	No	No	No	No	Not done	Not done
TARGET-20-PASUHK	168.359	Female	549	1.50411	Relapse	220	Dead	245	2009	2010	14.8	27	1.7	No	M5	No	No	No	No	No	No	No	No	No	No	No	No	No	No	No	No	No	No	No	No	Not done	Not done
TARGET-20-PASVVS	806.615	Male	283	0.775342	Relapse	519	Alive	1968	2009	2014	169	88	55	No	M5	No	No	No	No	No	No	No	No	No	No	No	No	No	No	No	No	No	No	No	No	Not done	Not done
TARGET-20-PASVYA	537.847	Male	590	1.61644	Relapse	291	Dead	630	2009	2011	16.4	49	0	No	M7	No	No	No	No	No	No	No	No	No	No	No	No	No	No	No	No	No	No	No	No	Not done	Not done
TARGET-20-PASVYL	735.301	Male	6090	16.6849	Relapse	206	Dead	286	2009	2010	43	80	90	No	M5	No	No	No	No	No	No	Yes	No	No	No	No	No	No	No	No	Yes	No	No	No	No	Not done	Not done
TARGET-20-PASWAJ	278.857	Female	3298	9.03562	Relapse	422	Alive	1712	2009	2014	86.6	95	89	No	M1	No	No	No	No	No	No	No	No	No	No	No	No	No	No	No	No	No	No	No	No	Not done	Not done
TARGET-20-PASWAT	205.829	Female	5157	14.1288	Relapse	286	Dead	342	2009	2010	49.5	54	40	No	M4	No	No	No	No	No	No	No	No	No	No	No	No	No	No	No	No	No	No	No	No	Not done	Not done
TARGET-20-PASWAT	109.147	Female	5157	14.1288	Relapse	286	Dead	342	2009	2010	49.5	54	40	No	M4	No	No	No	No	No	No	No	No	No	No	No	No	No	No	No	No	No	No	No	No	Not done	Not done
TARGET-20-PASWLN	168.063	Female	6631	18.1671	Relapse	513	Dead	614	2009	2011	32.4	96	86	No	M0 Undifferentiated	No	No	No	No	Yes	No	No	No	No	No	No	No	No	No	No	Yes	No	No	No	No	Not done	Not done
TARGET-20-PASWPD	285.803	Male	1454	3.98356	Relapse	357	Dead	689	2009	2011	2	0	4	No	Not classified	Unknown	Unknown	Unknown	Unknown	Unknown	Unknown	Unknown	Unknown	Unknown	Unknown	Unknown	Unknown	Unknown	Unknown	Unknown	Unknown	No	No	No	No	Not done	Not done
TARGET-20-PASWPT	42.3615	Male	3438	9.41918	Relapse	395	Dead	518	2009	2010	44.2	72	74	No	M2	No	Yes	No	No	No	No	No	No	No	No	No	No	No	No	No	No	No	No	No	No	No	Yes
TARGET-20-PASWTY	41.3422	Female	5109	13.9973	Relapse	345	Alive	1713	2009	2014	9.4	92	68	No	Unknown	No	No	No	No	Yes	No	No	No	No	No	No	No	No	No	No	Yes	No	No	No	No	Not done	Not done
TARGET-20-PASXVC	252.728	Male	7442	20.389	Relapse	461	Dead	518	2009	2011	41.1	71	15	No	M5	No	No	No	No	No	No	No	No	No	No	No	No	No	No	No	No	Yes	Yes	No	No	Not done	Not done
TARGET-20-PASXYG	84.4953	Female	4103	11.2411	Relapse	250	Dead	570	2009	2011	40.5	63.5	68	No	M2	No	Yes	No	No	No	No	No	No	No	No	No	No	No	No	No	No	No	No	No	No	No	No
TARGET-20-PASYJI	448.704	Female	4545	12.4521	Relapse	289	Alive	1780	2009	2014	31.1	63	56	No	M4	No	No	No	No	No	No	No	Yes	No	No	No	No	No	No	No	No	No	No	No	No	Yes	No
TARGET-20-PASZLJ	94.8626	Female	3543	9.70685	Relapse	127	Dead	289	2009	2010	24.2	95	77	No	M5	No	No	No	No	No	No	No	No	No	No	No	No	No	No	No	No	No	No	No	No	Not done	Not done
TARGET-20-PATAST	982.211	Male	5926	16.2356	Relapse	289	Dead	1146	2009	2012	31.6	72	49	Yes	M2	No	Yes	No	No	No	No	No	No	No	No	No	No	No	No	No	No	No	No	No	No	No	No
TARGET-20-PATBFL	69.0964	Male	4050	11.0959	Relapse	128	Alive	1675	2009	2014	218.7	95	92	No	M5	No	No	No	No	No	No	No	No	No	No	No	No	No	Yes	No	No	Yes	No	No	No	Not done	Not done
TARGET-20-PATDHA	235.273	Female	5544	15.189	Relapse	194	Dead	403	2009	2011	1.6	86	21	Yes	M2	No	Yes	No	No	No	No	No	No	No	No	Yes	No	No	No	No	No	No	No	No	No	No	No
TARGET-20-PATDNN	168.915	Male	1262	3.45753	Relapse	102	Dead	194	2009	2010	210.9	89	94	No	M5	No	No	No	No	Yes	No	No	No	No	No	No	No	No	No	No	Yes	No	No	No	No	Not done	Not done
TARGET-20-PATELT	88.74	Female	4401	12.0575	Censored	1652	Alive	1652	2010	2014	46.7	80	84	No	M1	No	No	No	No	No	No	No	No	No	No	No	No	No	No	No	No	No	No	No	No	Not done	Not done
TARGET-20-PATESX	3101.3	Female	854	2.33973	Censored	1822	Alive	1822	2010	2015	21.1	24	36	No	M6	No	No	No	No	No	No	No	No	No	No	Yes	No	No	No	No	No	No	No	No	No	Not done	Not done
TARGET-20-PATFDF	111.69	Male	866	2.3726	Relapse	382	Dead	854	2010	2012	332	25	53.3	No	Not classified	No	No	No	No	Unknown	No	No	No	No	No	No	No	No	No	No	Yes	No	No	No	No	Not done	Not done
TARGET-20-PATGAN	68.7117	Male	277	0.758904	Relapse	91	Dead	195	2010	2010	12	25	0	No	M2	No	No	No	No	No	No	No	No	No	No	Yes	No	No	No	No	No	No	No	No	No	Not done	Not done
TARGET-20-PATIAK	141.328	Female	227	0.621918	Relapse	277	Alive	1464	2010	2014	45.8	62	59	No	M4	No	No	No	No	No	No	No	Yes	No	No	No	No	No	No	No	No	No	No	No	No	Yes	No
TARGET-20-PATJHJ	342.978	Female	137	0.375342	Relapse	252	Dead	607	2010	2011	519	0	90	No	M5	No	No	No	No	No	No	No	No	No	No	No	No	No	No	No	No	No	No	No	No	Not done	Not done
TARGET-20-PAUHFI	728.236	Female	722	1.97808	Relapse	257	Dead	276	2011	2012	29.8	83	30	Yes	0	No	No	No	No	Yes	No	No	No	No	No	No	No	No	No	No	Yes	No	No	No	0	0	0
TARGET-20-PAUHXN	193.317	Male	5704	15.6274	Censored	1145	Alive	1145	2011	2014	54.4	15	8	Yes	0	No	Yes	No	No	No	No	No	No	No	Yes	No	No	No	No	No	No	No	No	No	0	0	0
TARGET-20-PAUIIB	25.4304	Female	4395	12.0411	Censored	2468	Alive	2468	2011	2018	7.9	69	25	Yes	0	No	No	No	No	No	No	No	No	No	No	No	No	No	No	No	No	Yes	No	No	0	0	0
TARGET-20-PAUIPM	88.8987	Male	3561	9.75616	Censored	2721	Alive	2721	2011	2019	27.7	95	33	Yes	0	No	No	No	No	No	No	No	No	No	No	No	No	No	No	No	No	No	No	No	0	0	0
TARGET-20-PAUJCF	142.571	Female	3976	10.8932	Relapse	742	Alive	2681	2011	2018	88.9	83	8	Yes	0	No	No	No	No	No	No	No	Yes	No	No	No	No	No	No	No	No	No	No	No	0	0	0
TARGET-20-PAUJMC	103.287	Male	6538	17.9123	Relapse	577	Alive	2749	2011	2019	18.6	62	2	Yes	0	No	No	No	No	No	No	No	No	No	No	No	No	No	No	No	No	Yes	No	No	0	0	0
TARGET-20-PAUJNJ	344.528	Female	837	2.29315	Relapse	209	Alive	2523	2011	2018	141.7	87	82	Yes	0	No	No	No	No	No	No	No	No	No	No	Yes	No	No	Yes	No	No	No	No	No	0	0	0
TARGET-20-PAUKDH	748.54	Female	4783	13.1041	Censored	2425	Alive	2425	2011	2018	11	68	48	Yes	0	No	Yes	No	No	No	No	No	No	No	No	No	No	No	No	No	No	No	No	No	0	0	0
TARGET-20-PAUKEZ	46.1456	Female	6521	17.8658	Censored	771	Alive	771	2011	2013	44.1	0	49	Yes	0	No	No	No	No	No	No	No	Yes	No	No	No	No	No	Yes	No	No	No	No	No	0	0	0
TARGET-20-PAUKTH	49.0965	Female	6057	16.5945	Death	195	Dead	195	2011	2012	42.9	65	76	Yes	0	Unknown	Unknown	Unknown	Unknown	Unknown	Unknown	Unknown	Unknown	Unknown	Unknown	Unknown	Unknown	Unknown	Unknown	Unknown	Unknown	No	No	No	0	0	0
TARGET-20-PAULCA	45.4007	Female	192	0.526027	Death without remission	69	Dead	69	2011	2011	17.5	90	1	Yes	0	No	No	No	No	No	No	No	No	No	No	No	No	No	No	No	No	No	No	No	0	0	0
TARGET-20-PAULDS	489.832	Female	5877	16.1014	Censored	2502	Alive	2502	2011	2018	10.3	42	42	Yes	0	No	Yes	No	No	No	No	No	No	No	No	No	No	No	No	No	No	No	No	No	0	0	0
TARGET-20-PAULIY	35.9849	Male	2075	5.68493	Censored	2407	Alive	2407	2011	2018	8.7	84	26	Yes	0	Yes	No	No	No	No	No	No	No	No	No	No	No	No	No	No	No	Yes	No	No	0	0	0
TARGET-20-PAULNJ	102.526	Male	4771	13.0712	Censored	408	Alive	408	2011	2012	13.1	52	29	Yes	0	No	Yes	No	No	No	No	No	No	No	No	No	No	No	No	No	No	No	No	No	0	0	0
TARGET-20-PAULRS	75.0737	Male	6387	17.4986	Censored	2122	Alive	2122	2011	2017	24.9	27	51	Yes	0	No	Yes	No	No	No	No	No	No	No	Yes	No	No	No	No	No	No	No	No	No	0	0	0
TARGET-20-PAULSL	355.414	Female	646	1.76986	Censored	2586	Alive	2586	2011	2018	11.3	80.5	18	Yes	0	No	No	No	No	Yes	No	No	No	No	No	No	No	No	No	No	Yes	No	No	No	0	0	0
TARGET-20-PAULTY	123.827	Male	4542	12.4438	Relapse	209	Dead	355	2011	2012	16.7	52	4	Yes	0	No	No	No	No	No	No	No	No	No	No	No	No	No	Yes	No	No	No	Yes	No	0	0	0
TARGET-20-PAULWG	69.7563	Male	314	0.860274	Relapse	145	Alive	2373	2011	2018	6.5	88	38	Yes	0	No	No	No	No	No	No	No	No	No	No	No	No	No	No	No	Yes	No	No	No	0	0	0
TARGET-20-PAUMAD	207.902	Female	6605	18.0959	Death	319	Dead	319	2011	2012	7.5	84.8	83	Yes	0	No	No	No	No	No	No	No	No	No	No	No	No	No	No	No	No	No	No	No	0	0	0
TARGET-20-PAUMAR	108.199	Male	5192	14.2247	Censored	2402	Alive	2402	2011	2018	4.8	76	65	Yes	0	No	No	No	No	No	No	No	No	No	No	No	No	No	No	No	No	No	Yes	No	0	0	0
TARGET-20-PAUMCV	138.807	Female	377	1.03288	Censored	2705	Alive	2705	2011	2019	71.4	0	71	Yes	0	No	No	No	No	No	No	No	No	No	No	No	No	No	No	No	No	No	No	No	0	0	0
TARGET-20-PAUMGZ	18.3127	Female	3273	8.96712	Censored	1153	Alive	1153	2011	2014	82.5	92	72	Yes	0	No	No	No	No	No	No	No	No	No	No	No	No	No	No	No	No	No	Yes	No	0	0	0
TARGET-20-PAUMIH	30.0264	Male	639	1.75068	Death	296	Dead	296	2011	2012	12.4	33.5	0	Yes	0	No	No	No	No	No	No	No	No	No	No	No	No	No	No	No	No	No	No	No	0	0	0
TARGET-20-PAUMJB	30.7843	Male	2337	6.40274	Censored	1734	Alive	1734	2011	2016	19.9	95	6	Yes	0	No	Yes	No	No	No	No	No	No	No	Yes	No	No	No	No	No	No	No	No	No	0	0	0
TARGET-20-PAUMMG	42.1051	Female	4999	13.6959	Censored	490	Alive	490	2011	2013	2.4	60	45	Yes	0	No	Yes	No	No	No	No	No	No	No	No	Yes	No	No	No	No	No	No	No	No	0	0	0
TARGET-20-PAUMMR	91.2548	Male	7180	19.6712	Censored	1311	Alive	1311	2011	2015	47.2	56	28	Yes	0	No	No	No	No	No	No	No	No	No	No	No	No	No	No	No	No	Yes	No	No	0	0	0
TARGET-20-PAUMTZ	43.0069	Male	3639	9.96986	Relapse	327	Dead	659	2011	2013	64.6	86	2	Yes	0	No	No	No	No	No	No	No	No	No	No	No	No	No	No	No	Yes	No	No	No	0	0	0
TARGET-20-PAUMUZ	104.825	Female	4329	11.8603	Relapse	210	Dead	298	2011	2012	29.8	83	72	Yes	0	No	No	No	No	No	No	No	No	No	No	No	No	No	Yes	No	No	No	No	No	0	0	0
TARGET-20-PAUNBR	95.5675	Male	5503	15.0767	Relapse	313	Dead	579	2011	2013	200.9	95	91	Yes	0	No	No	No	No	Yes	No	No	No	No	No	No	No	No	No	No	Yes	No	No	No	0	0	0
TARGET-20-PAUNBY	476.9	Male	1523	4.1726	Relapse	188	Dead	322	2011	2012	37.8	83	22	Yes	0	No	No	No	No	No	No	No	No	No	No	No	No	No	Yes	No	No	Yes	No	No	0	0	0
TARGET-20-PAUNDC	361.78	Female	2836	7.76986	Censored	2348	Alive	2348	2011	2018	104.6	63	4	Yes	0	No	No	No	No	No	No	Yes	No	No	No	No	No	No	No	No	Yes	No	No	No	0	0	0
TARGET-20-PAUNHG	772.556	Male	502	1.37534	Death	732	Dead	732	2011	2013	7.6	25	14	Yes	0	No	No	No	No	No	No	No	No	No	No	No	No	No	No	No	No	No	No	No	0	0	0
TARGET-20-PAUNSV	83.193	Male	4907	13.4438	Relapse	462	Alive	1881	2011	2017	160	73	77	Yes	0	No	No	No	No	No	No	No	No	No	No	No	No	No	No	No	No	Yes	No	Yes	0	0	0
TARGET-20-PAUNTD	29.5243	Male	465	1.27397	Relapse	271	Dead	340	2011	2012	22	31	3	Yes	0	No	No	No	No	No	No	No	No	No	No	No	No	No	No	No	No	No	No	No	0	0	0
TARGET-20-PAUNVJ	42.0825	Female	6258	17.1452	Relapse	438	Alive	1870	2011	2016	167.4	31	60	Yes	0	No	No	No	No	No	No	No	No	No	No	No	No	No	No	No	No	No	No	Yes	0	0	0
TARGET-20-PAUNVK	130.988	Male	1035	2.83562	Censored	1981	Alive	1981	2011	2017	13.3	60	56	Yes	0	No	Yes	No	No	No	No	No	No	No	No	No	No	No	No	No	No	No	No	No	0	0	0
TARGET-20-PAUNVN	34.1028	Female	7284	19.9562	Censored	2341	Alive	2341	2011	2018	15.3	60	32	Yes	0	No	No	No	No	No	No	No	No	No	No	No	No	No	No	No	No	Yes	Yes	No	0	0	0
TARGET-20-PAUNYL	40.5194	Male	5082	13.9233	Relapse	296	Dead	495	2011	2013	0.9	37	0	Yes	0	No	No	No	No	No	No	Yes	No	No	No	No	No	No	Yes	No	Yes	No	No	No	0	0	0
TARGET-20-PAUPDB	34.6082	Female	5550	15.2055	Induction failure	62	Dead	556	2011	2013	307.3	0	90	Yes	0	Unknown	Unknown	Unknown	Unknown	Unknown	Unknown	Unknown	Unknown	Unknown	Unknown	Unknown	Unknown	Unknown	Unknown	Unknown	Unknown	Yes	No	No	0	0	0
TARGET-20-PAUPDK	35.0671	Male	1507	4.12877	Death without remission	1	Dead	1	2011	2011	444.7	0	93	Yes	0	No	No	No	No	No	No	No	No	No	No	No	No	No	No	No	No	No	No	No	0	0	0
TARGET-20-PAUPIY	67.3474	Male	3505	9.60274	Relapse	122	Dead	191	2011	2012	394	94	84	Yes	0	No	No	No	No	No	No	No	No	No	No	No	No	No	No	No	No	Yes	No	No	0	0	0
TARGET-20-PAUPNA	14.1962	Male	4733	12.9671	Censored	980	Alive	980	2011	2014	23.6	73	62	Yes	0	No	Yes	No	No	No	No	No	No	No	No	No	No	No	No	No	No	No	No	No	0	0	0
TARGET-20-PAUPNN	24.9165	Female	5591	15.3178	Relapse	448	Alive	2590	2011	2019	7.4	17	25	Yes	0	No	Yes	No	No	No	No	No	No	No	No	Yes	No	No	No	No	No	No	No	No	0	0	0
TARGET-20-PAUPPD	269.175	Male	2222	6.08767	Relapse	302	Dead	914	2011	2014	308	0	88	Unknown	0	No	No	No	Yes	No	No	No	No	No	No	No	No	No	No	No	Yes	No	No	No	0	0	0
TARGET-20-PAUPSS	43.5426	Female	1845	5.05479	Relapse	333	Dead	1133	2011	2015	45	77	85	Yes	0	No	Yes	No	No	No	No	No	No	No	No	Yes	No	No	No	No	No	No	No	No	0	0	0
TARGET-20-PAUPSX	114.867	Male	5218	14.2959	Relapse	508	Dead	1679	2011	2016	439	92	97	Yes	0	No	No	No	No	No	No	No	No	Yes	No	No	No	No	No	No	No	No	No	No	0	0	0
TARGET-20-PAUPXH	550.205	Male	8168	22.3781	Censored	2458	Alive	2458	2011	2018	39.4	87	81	Yes	0	No	No	No	No	No	No	No	No	No	No	No	No	No	No	No	No	No	Yes	No	0	0	0
TARGET-20-PAUPYX	72.7576	Female	649	1.77808	Relapse	432	Dead	1598	2011	2016	2.9	21	0	Yes	0	No	No	No	No	No	No	No	No	No	No	No	No	No	No	No	Yes	No	No	No	0	0	0
TARGET-20-PAURDN	31.691	Male	1064	2.91507	Induction failure	79	Dead	431	2011	2013	197.5	60	83.9	Yes	0	No	No	No	No	No	No	No	No	No	No	No	No	No	No	No	No	Yes	No	No	0	0	0
TARGET-20-PAURII	52.8753	Male	4929	13.5041	Induction failure	67	Dead	256	2011	2012	4.7	50	30	Yes	0	No	No	No	No	No	No	No	No	No	No	No	No	No	No	No	No	Yes	No	No	0	0	0
TARGET-20-PAURJK	57.1639	Female	321	0.879452	Relapse	188	Alive	2290	2011	2018	12.3	0	24	Yes	0	No	No	No	No	Yes	No	No	No	No	No	No	No	No	Yes	No	Yes	No	No	No	0	0	0
TARGET-20-PAURJZ	92.7126	Male	764	2.09315	Relapse	393	Alive	2301	2011	2018	257.6	87	95	Yes	0	No	No	No	No	No	No	No	No	No	No	No	No	No	No	No	No	No	No	No	0	0	0
TARGET-20-PAURKG	44.0615	Female	6299	17.2575	Censored	2462	Alive	2462	2011	2018	62.4	42	65	Yes	0	No	No	No	No	No	No	No	Yes	No	No	No	No	No	Yes	No	No	No	No	No	0	0	0
TARGET-20-PAURLB	100.222	Male	621	1.70137	Censored	2245	Alive	2245	2011	2018	35.7	32	0	Yes	0	No	No	No	No	No	No	No	No	No	No	No	No	Yes	No	No	No	No	Yes	No	0	0	0
TARGET-20-PAURMW	19.4017	Female	726	1.98904	Censored	1599	Alive	1599	2011	2016	138.4	0	76	Yes	0	No	No	No	No	No	No	No	No	No	No	No	No	No	No	No	No	No	No	No	0	0	0
TARGET-20-PAURRC	226.919	Female	383	1.04932	Relapse	173	Dead	181	2011	2012	39.9	57	46	Yes	0	No	No	No	No	No	No	No	No	No	No	No	No	No	No	No	No	No	No	No	0	0	0
TARGET-20-PAURUT	127.444	Female	2735	7.49315	Relapse	300	Alive	2505	2011	2018	150	70	67	Yes	0	No	No	No	No	No	No	No	No	No	No	No	No	No	No	No	No	No	No	Yes	0	0	0
TARGET-20-PAURVI	77.7913	Male	4676	12.811	Censored	1870	Alive	1870	2011	2017	13.7	48	55	Yes	0	No	Yes	No	No	No	No	No	No	No	No	No	No	No	No	No	No	No	No	No	0	0	0
TARGET-20-PAURWH	56.479	Male	3655	10.0137	Relapse	414	Alive	2310	2012	2018	231	60	72	Yes	0	No	No	No	No	No	No	No	Yes	No	No	No	No	No	No	No	No	No	No	No	0	0	0
TARGET-20-PAUSBA	43.007	Male	290	0.794521	Censored	2539	Alive	2539	2012	2018	35.5	69	45.7	Yes	0	No	No	No	No	No	No	Yes	No	No	No	No	No	No	Yes	No	Yes	No	No	No	0	0	0
TARGET-20-PAUSBK	84.2297	Male	382	1.04658	Relapse	98	Dead	424	2012	2013	47.9	65	63	Yes	0	No	No	No	No	No	No	No	No	No	No	No	No	No	No	No	Yes	No	No	No	0	0	0
TARGET-20-PAUSBP	185.13	Male	4223	11.5699	Relapse	235	Dead	474	2012	2013	100	88	47	Yes	0	No	No	No	Yes	No	No	No	No	No	No	No	No	No	No	No	Yes	No	No	No	0	0	0
TARGET-20-PAUSCS	382.222	Female	6236	17.0849	Relapse	398	Dead	818	2012	2014	4.5	61	35	Yes	0	No	No	No	No	No	No	No	No	No	No	No	No	No	No	No	No	Yes	No	No	0	0	0
TARGET-20-PAUSFM	189.694	Male	1645	4.50685	Censored	2372	Alive	2372	2012	2018	6.5	30	7	Yes	0	No	No	No	No	No	No	No	No	No	No	No	No	No	No	No	Yes	Yes	No	No	0	0	0
TARGET-20-PAUSKR	194.729	Male	290	0.794521	Induction failure	63	Dead	93	2012	2012	173	79	70	Yes	0	No	No	No	No	Yes	No	No	No	No	No	No	No	No	No	No	Yes	No	No	No	0	0	0
TARGET-20-PAUSLS	54.1309	Male	6455	17.6849	Censored	1680	Alive	1680	2012	2016	5.2	98	8	Yes	0	No	No	No	No	No	No	No	No	No	No	No	No	No	No	No	Yes	No	No	No	0	0	0
TARGET-20-PAUSMT	46.5209	Female	3813	10.4466	Relapse	262	Dead	413	2012	2013	455.4	93.5	89	Yes	0	No	No	No	No	No	No	No	No	No	No	No	No	No	No	No	No	No	No	No	0	0	0
TARGET-20-PAUSTM	358.383	Female	3126	8.56438	Censored	2350	Alive	2350	2012	2018	21.6	43	23	Yes	0	No	Yes	No	No	No	No	No	No	No	No	No	No	No	No	No	No	No	No	No	0	0	0
TARGET-20-PAUSTZ	253.801	Female	6468	17.7205	Induction failure	75	Dead	205	2012	2012	79.3	25.2	25.3	Yes	0	No	No	No	No	No	No	No	No	No	No	No	No	No	No	No	No	Yes	No	No	0	0	0
TARGET-20-PAUSXS	59.5726	Female	6477	17.7452	Censored	2012	Alive	2012	2012	2017	41.8	8.5	50	Yes	0	No	No	No	No	No	No	No	Yes	No	No	No	No	No	No	No	No	No	No	No	0	0	0
TARGET-20-PAUSZL	123.604	Female	5108	13.9945	Death without remission	16	Dead	16	2012	2012	171.8	89	84.8	Unknown	0	No	No	No	No	Yes	No	No	No	No	No	No	No	No	No	No	Yes	No	No	No	0	0	0
TARGET-20-PAUTAG	201.877	Male	6419	17.5863	Censored	1219	Alive	1219	2012	2015	1.9	76.2	59	Yes	0	No	No	No	No	No	No	No	No	No	No	Yes	No	No	No	No	No	No	No	Yes	0	0	0
TARGET-20-PAUTIK	521.229	Female	2726	7.46849	Censored	2358	Alive	2358	2012	2018	27.4	75	17	Yes	0	No	Yes	No	No	No	No	No	No	No	No	No	No	No	No	No	No	No	No	No	0	0	0
TARGET-20-PAUTJD	173.013	Male	884	2.42192	Relapse	245	Dead	302	2012	2012	72.1	91	68	Yes	0	No	No	No	No	No	Yes	No	No	No	No	No	No	No	No	No	Yes	No	No	No	0	0	0
TARGET-20-PAUTVU	23.5653	Female	267	0.731507	Censored	2468	Alive	2468	2012	2018	14.2	22	2	Yes	0	No	No	No	No	No	No	No	No	No	No	No	No	No	No	No	No	No	No	No	0	0	0
TARGET-20-PAUTWE	88.9069	Male	664	1.81918	Censored	2355	Alive	2355	2012	2018	15.3	62.2	28	Yes	0	No	No	No	No	No	No	No	No	No	No	No	No	No	No	No	No	No	No	No	0	0	0
TARGET-20-PAUTYK	358.096	Female	5506	15.0849	Censored	2506	Alive	2506	2012	2019	8.6	38	60	Yes	0	No	No	No	No	No	No	No	No	No	No	No	No	No	No	No	No	No	No	Yes	0	0	0
TARGET-20-PAUUCG	149.346	Female	3851	10.5507	Induction failure	108	Dead	230	2012	2012	4.7	79	73	Yes	0	No	No	No	No	No	No	No	No	No	No	No	No	No	No	No	No	No	No	No	0	0	0
TARGET-20-PAUUHV	41.91	Female	5125	14.0411	Relapse	102	Dead	217	2012	2012	247.8	81	82	Unknown	0	No	No	No	Yes	No	No	No	No	No	No	Yes	No	No	Yes	No	Yes	No	No	No	0	0	0
TARGET-20-PAUUKK	16.4975	Female	557	1.52603	Relapse	166	Dead	230	2012	2012	30.1	83	7	Yes	0	No	No	No	No	No	No	No	No	No	No	No	No	No	No	No	No	No	No	No	0	0	0
TARGET-20-PAUUKZ	10.6451	Male	124	0.339726	Relapse	302	Alive	2242	2012	2018	310	98	99	Yes	0	No	No	No	No	Yes	No	No	No	No	No	No	No	No	No	No	Yes	No	No	No	0	0	0
TARGET-20-PAUULL	688.307	Female	443	1.2137	Relapse	114	Dead	243	2012	2012	155.2	88	82	Yes	0	No	No	No	No	No	Yes	No	No	No	No	No	No	No	No	No	Yes	No	No	No	0	0	0
TARGET-20-PAUUMZ	353.905	Male	10355	28.3699	Censored	1784	Alive	1784	2012	2017	17	37	15	Unknown	0	No	No	No	No	No	No	No	Yes	No	No	No	No	No	Yes	No	No	No	No	No	0	0	0
TARGET-20-PAUURD	357.802	Male	1543	4.2274	Censored	2521	Alive	2521	2012	2019	88.6	45	35	Yes	0	No	No	No	No	No	No	No	Yes	No	No	No	No	No	No	No	No	No	No	No	0	0	0
TARGET-20-PAUUSX	396.912	Male	50	0.136986	Induction failure	66	Dead	498	2012	2013	11.1	0	70	Yes	0	No	No	No	No	No	No	No	No	No	No	No	No	No	No	No	Yes	No	No	No	0	0	0
TARGET-20-PAUUTI	558.868	Male	4138	11.337	Censored	2546	Alive	2546	2012	2019	96.2	85	95	Unknown	0	No	No	No	No	No	No	No	No	No	No	No	No	No	No	No	No	No	No	Yes	0	0	0
TARGET-20-PAUUWT	276.786	Female	4176	11.4411	Relapse	295	Dead	1388	2012	2015	39.7	45	61	Yes	0	No	No	No	No	No	No	No	No	No	No	No	No	No	No	No	No	No	No	Yes	0	0	0
TARGET-20-PAUUXA	169.403	Female	4617	12.6493	Censored	2394	Alive	2394	2012	2018	1.2	80	30	Yes	0	No	No	No	No	No	No	No	No	Yes	No	No	No	No	Yes	No	No	No	No	No	0	0	0
TARGET-20-PAUUYJ	35.8042	Female	5734	15.7096	Relapse	650	Dead	1334	2012	2015	9	73	58	Yes	0	No	No	No	No	No	No	No	No	No	No	No	No	No	No	No	No	No	No	Yes	0	0	0
TARGET-20-PAUUZT	73.5777	Female	4934	13.5178	Relapse	609	Alive	2218	2012	2018	11.1	63	11	Yes	0	No	Yes	No	No	No	No	No	No	No	No	Yes	No	No	No	No	No	No	No	No	0	0	0
TARGET-20-PAUVAT	71.686	Female	3097	8.48493	Relapse	292	Dead	420	2012	2013	49.4	89.4	95	Yes	0	No	No	No	No	No	No	No	No	No	No	No	No	No	No	No	No	No	No	No	0	0	0
TARGET-20-PAUVBS	37.4586	Female	4872	13.3479	Relapse	307	Dead	625	2012	2013	1.2	86	0	Yes	0	No	No	No	No	No	No	Yes	No	No	No	No	No	No	No	No	Yes	No	No	No	0	0	0
TARGET-20-PAUVBZ	104.92	Male	3451	9.45479	Relapse	455	Alive	2164	2012	2018	38.4	88	73	Yes	0	No	No	No	No	No	No	No	No	No	No	No	No	No	Yes	Yes	No	Yes	No	No	0	0	0
TARGET-20-PAUVCB	10.7578	Male	4599	12.6	Relapse	282	Dead	383	2012	2013	35.7	25	14	Yes	0	No	Yes	No	No	No	No	No	No	No	No	No	No	No	No	No	No	No	No	No	0	0	0
TARGET-20-PAUVCL	42.8584	Female	6328	17.337	Relapse	227	Dead	261	2012	2012	96.2	73	85	Yes	0	No	No	No	No	No	No	No	No	No	No	No	No	No	No	No	No	Yes	Yes	No	0	0	0
TARGET-20-PAUVEF	78.0851	Male	6720	18.411	Relapse	253	Dead	257	2012	2012	80.4	88	26	Yes	0	No	No	No	No	No	No	No	No	No	No	No	No	No	No	No	No	Yes	No	No	0	0	0
TARGET-20-PAUVER	70.4809	Female	508	1.39178	Relapse	516	Alive	2480	2012	2018	38.6	0	61	Yes	0	No	No	No	No	Yes	No	No	No	No	No	No	No	No	No	No	Yes	No	No	No	0	0	0
TARGET-20-PAUVGD	61.4014	Male	2928	8.02192	Relapse	115	Alive	2321	2012	2018	92.4	90	87	Yes	0	No	No	No	No	No	No	No	No	No	No	No	No	No	No	No	No	Yes	No	No	0	0	0
TARGET-20-PAUVIB	161.786	Male	6588	18.0493	Death	175	Dead	175	2012	2012	64.7	36	81	Yes	0	No	No	No	Yes	No	No	No	No	No	No	No	No	No	No	No	Yes	No	No	No	0	0	0
TARGET-20-PAUVMN	75.1196	Female	4744	12.9973	Relapse	315	Alive	2240	2012	2018	307.5	90	90	Yes	0	No	No	No	No	No	No	No	No	No	No	No	No	No	No	No	No	No	No	Yes	0	0	0
TARGET-20-PAUVPP	81.6283	Female	229	0.627397	Relapse	329	Alive	2478	2012	2019	7	44	0	Unknown	0	No	No	No	No	No	No	No	No	No	No	No	No	No	No	No	Yes	No	No	No	0	0	0
TARGET-20-PAUVWV	117.181	Female	119	0.326027	Censored	2159	Alive	2159	2012	2018	12.8	70	8	Yes	0	No	No	No	No	No	No	Yes	No	No	No	No	No	No	No	No	Yes	No	No	No	0	0	0
TARGET-20-PAUVXT	16.9422	Male	4761	13.0438	Relapse	145	Dead	251	2012	2012	219.4	0	31	Unknown	0	No	No	No	Yes	No	No	No	No	No	No	No	No	No	No	No	Yes	No	No	No	0	0	0
TARGET-20-PAUVXU	51.1175	Female	455	1.24658	Relapse	227	Dead	660	2012	2014	281.6	0	85	Unknown	0	No	No	No	No	Yes	No	No	No	No	No	No	No	No	No	No	Yes	No	No	No	0	0	0
TARGET-20-PAUVZD	36.9868	Female	364	0.99726	Relapse	156	Dead	193	2012	2012	16.5	4	2	Yes	0	No	No	No	No	No	No	No	No	No	No	No	No	No	No	Yes	No	No	No	No	0	0	0
TARGET-20-PAUWCF	520.022	Male	492	1.34795	Relapse	2037	Alive	2294	2012	2018	151.8	95	36	Yes	0	No	No	No	No	No	No	No	No	No	No	No	No	No	No	No	No	No	No	No	0	0	0
TARGET-20-PAUWEW	443.451	Male	8026	21.989	Censored	494	Alive	494	2012	2013	55.2	85	91	Yes	0	No	No	No	No	No	No	No	Yes	No	No	No	No	No	No	No	No	No	No	No	0	0	0
TARGET-20-PAUWFM	51.5727	Male	730	2	Relapse	136	Dead	592	2012	2013	30.2	80	0	Unknown	0	No	No	No	No	No	No	No	No	No	No	No	No	No	No	No	No	No	No	No	0	0	0
TARGET-20-PAUWHF	290.062	Male	880	2.41096	Relapse	247	Dead	371	2012	2013	5.3	9.5	0	Yes	0	No	No	No	No	No	No	No	No	No	No	No	No	No	No	No	No	No	No	No	0	0	0
TARGET-20-PAUWKY	190.019	Male	3394	9.29863	Death	226	Dead	226	2012	2012	5.4	0	1	Yes	0	No	No	No	No	No	No	No	No	No	No	No	No	Yes	No	No	No	No	No	No	0	0	0
TARGET-20-PAUWNT	64.9788	Female	4130	11.3151	Death	2315	Dead	2315	2012	2018	68.3	88	92	Yes	0	No	Yes	No	No	No	No	No	No	No	No	No	No	No	No	No	No	No	No	No	0	0	0
TARGET-20-PAUWPW	50.4476	Male	661	1.81096	Induction failure	32	Alive	2378	2012	2018	119.9	58	48	Yes	0	No	No	No	No	No	No	No	Yes	No	No	No	No	No	No	No	No	No	No	No	0	0	0
TARGET-20-PAUWRZ	99.6868	Male	4969	13.6137	Censored	2375	Alive	2375	2012	2018	210.4	100	69	Yes	0	No	No	No	No	No	No	No	Yes	No	No	No	No	No	No	No	No	No	No	No	0	0	0
TARGET-20-PAUWUZ	78.4742	Male	6011	16.4685	Censored	2526	Alive	2526	2012	2019	49.3	90	87	Yes	0	No	No	No	No	No	No	No	No	No	No	No	No	Yes	No	No	No	No	No	No	0	0	0
TARGET-20-PAUWYG	296.035	Male	3034	8.31233	Censored	2149	Alive	2149	2012	2018	44.6	45	25	Yes	0	No	No	No	No	No	No	No	Yes	No	No	No	No	No	No	No	No	No	No	No	0	0	0
TARGET-20-PAUWYR	328.667	Female	5757	15.7726	Censored	2400	Alive	2400	2012	2018	47.1	91	88	Yes	0	No	No	No	No	No	No	Yes	No	No	No	No	No	No	Yes	No	Yes	No	No	No	0	0	0
TARGET-20-PAUWYZ	292.051	Female	6542	17.9233	Censored	2291	Alive	2291	2012	2018	2.8	42	17	Yes	0	No	No	No	No	No	No	No	No	No	No	No	No	No	No	No	No	No	No	Yes	0	0	0
TARGET-20-PAUXCD	322.598	Male	5400	14.7945	Relapse	233	Alive	2297	2012	2018	80.3	61	82	Yes	0	No	No	No	No	No	No	No	Yes	No	No	No	No	No	No	No	No	No	No	No	0	0	0
TARGET-20-PAUXKI	1007.6	Male	6095	16.6986	Relapse	351	Dead	721	2012	2014	11.8	53	68	Yes	0	No	Yes	No	No	No	No	No	No	No	No	No	No	No	No	No	No	Yes	No	No	0	0	0
TARGET-20-PAUXLK	44.262	Male	6208	17.0082	Relapse	906	Alive	2233	2012	2018	164	83.6	88	Yes	0	No	No	No	No	No	No	No	No	No	No	No	No	No	No	No	No	No	No	Yes	0	0	0
TARGET-20-PAUXNH	243.403	Female	4967	13.6082	Relapse	211	Dead	429	2012	2013	28.6	34	27	Yes	0	No	Yes	No	No	No	No	No	No	No	No	No	No	No	No	No	No	No	No	No	0	0	0
TARGET-20-PAUXNM	51.1521	Female	3210	8.79452	Relapse	553	Alive	2366	2012	2018	2.5	52	35	Yes	0	No	Yes	No	No	No	No	No	No	No	No	No	No	No	No	No	No	No	No	No	0	0	0
TARGET-20-PAUXRA	82.7619	Female	6474	17.737	Censored	2474	Alive	2474	2012	2019	45.8	58.6	2	Yes	0	No	No	No	No	No	No	No	No	No	No	No	No	No	No	No	No	No	Yes	No	0	0	0
TARGET-20-PAUXUA	62.6611	Female	466	1.27671	Relapse	276	Dead	468	2012	2013	4.6	48	0	Yes	0	No	No	No	No	No	No	No	No	No	No	No	No	No	No	No	Yes	No	No	No	0	0	0
TARGET-20-PAUXYG	40.0062	Male	6315	17.3014	Censored	2153	Alive	2153	2012	2018	10.2	21.4	35	Yes	0	No	No	No	No	No	No	No	No	No	No	No	No	No	No	No	No	Yes	No	No	0	0	0
TARGET-20-PAUYAE	354.955	Female	5652	15.4849	Censored	2427	Alive	2427	2012	2019	19.9	86	72	Yes	0	No	No	No	No	No	No	No	No	No	No	No	No	No	No	No	No	Yes	Yes	No	0	0	0
TARGET-20-PAUYCA	758.892	Male	5304	14.5315	Censored	864	Alive	864	2012	2014	209.6	93.1	94	Unknown	0	No	No	No	No	No	No	No	No	No	No	No	No	No	No	No	No	No	Yes	No	0	0	0
TARGET-20-PAUYCB	55.2909	Male	4368	11.9671	Relapse	492	Dead	633	2012	2014	3	90	0	Yes	0	No	No	No	No	No	No	No	No	No	No	No	No	No	No	No	No	No	No	No	0	0	0
TARGET-20-PAUYDT	284.515	Female	9801	26.8521	Censored	2306	Alive	2306	2012	2018	10.9	46	0	Yes	0	No	No	No	No	No	No	No	No	No	No	No	No	No	No	No	No	No	Yes	No	0	0	0
TARGET-20-PAUYEV	18.5031	Male	2184	5.98356	Relapse	338	Dead	1080	2012	2015	2.6	41	21	Yes	0	No	Yes	No	No	No	No	No	No	No	No	No	No	No	No	No	No	No	No	No	0	0	0
TARGET-20-PAUYFL	26.9	Female	5359	14.6822	Censored	2410	Alive	2410	2012	2018	3.9	52	25.5	Yes	0	No	No	No	No	No	No	No	No	No	No	No	No	No	No	No	No	No	No	Yes	0	0	0
TARGET-20-PAUYHB	325.644	Male	6237	17.0877	Censored	2069	Alive	2069	2012	2018	12	87	58	Yes	0	No	No	No	No	No	No	No	No	No	No	No	No	No	No	No	No	No	No	Yes	0	0	0
TARGET-20-PAUYHR	73.6184	Male	5509	15.0932	Censored	917	Alive	917	2012	2014	124	98	97.5	Yes	0	No	No	No	No	No	No	No	No	No	No	No	No	No	No	No	No	No	No	No	0	0	0
TARGET-20-PAUYIB	41.3754	Male	746	2.04384	Relapse	511	Alive	2324	2012	2018	4.6	91	10	Yes	0	No	No	No	No	Yes	No	No	No	No	No	No	No	No	No	No	Yes	No	No	No	0	0	0
TARGET-20-PAUYKH	58.211	Male	768	2.10411	Relapse	284	Alive	2261	2012	2018	7.2	28	10.1	Yes	0	No	No	No	No	No	No	No	No	No	No	No	No	No	No	No	No	No	No	No	0	0	0
TARGET-20-PAUYRR	7.89973	Male	5657	15.4986	Relapse	544	Alive	2248	2012	2018	56.9	67	40	Yes	0	No	No	No	No	No	No	No	No	No	No	No	No	No	No	No	No	No	Yes	No	0	0	0
TARGET-20-PAUYSN	91.3816	Male	382	1.04658	Censored	2326	Alive	2326	2012	2018	3.8	21	0	Yes	0	No	No	No	No	No	Yes	No	No	No	No	No	No	No	Yes	No	Yes	No	No	No	0	0	0
TARGET-20-PAUYUH	56.3672	Female	967	2.64932	Death	322	Dead	322	2012	2013	17.8	64	58	Yes	0	No	No	No	No	No	No	No	No	No	No	No	No	No	Yes	No	No	No	No	No	0	0	0
TARGET-20-PAUYWJ	408.76	Female	2293	6.28219	Censored	2397	Alive	2397	2012	2018	61.8	40	62	Yes	0	No	Yes	No	No	No	No	No	No	No	No	No	No	No	No	No	No	No	No	No	0	0	0
TARGET-20-PAUYXM	94.2222	Male	2840	7.78082	Censored	2366	Alive	2366	2012	2018	3.2	78	30	Yes	0	No	No	No	No	No	No	No	No	No	No	No	No	No	No	No	No	No	No	No	0	0	0
TARGET-20-PAUYZY	34.3288	Male	466	1.27671	Relapse	251	Dead	308	2012	2013	6.1	90	7	Yes	0	No	No	No	No	No	No	No	No	No	No	No	No	No	No	No	No	No	No	No	0	0	0
TARGET-20-PAUZAM	409.65	Male	3630	9.94521	Death without remission	42	Dead	42	2012	2012	153.7	95	92	Yes	0	No	No	No	No	No	No	Yes	No	No	No	No	No	No	No	No	Yes	No	No	No	0	0	0
TARGET-20-PAUZJJ	5.85503	Female	475	1.30137	Relapse	131	Dead	382	2012	2013	17.8	88	2	Yes	0	No	No	No	No	No	No	No	No	No	No	No	No	No	No	No	No	No	No	No	0	0	0
TARGET-20-PAUZLS	222.088	Female	6325	17.3288	Censored	2484	Alive	2484	2012	2019	8.1	60	2	Yes	0	No	No	No	No	No	No	No	No	No	No	No	No	No	No	No	No	No	Yes	No	0	0	0
TARGET-20-PAUZMH	174.725	Female	5613	15.3781	Relapse	222	Dead	315	2012	2013	42	95	50	Yes	0	No	No	No	No	No	No	No	No	No	No	No	No	No	Yes	No	No	No	Yes	No	0	0	0
TARGET-20-PAUZPA	32.8647	Female	372	1.01918	Censored	2424	Alive	2424	2012	2019	14.7	56	0	Yes	0	No	No	No	No	No	No	No	No	No	No	No	No	No	No	No	No	No	No	No	0	0	0
TARGET-20-PAUZPD	76.5541	Female	3154	8.6411	Censored	2243	Alive	2243	2012	2018	140.7	90	90	Yes	0	No	No	No	No	No	No	No	No	No	No	No	No	No	No	No	No	Yes	Yes	No	0	0	0
TARGET-20-PAUZRT	90.0056	Female	4702	12.8822	Relapse	548	Alive	1680	2012	2017	19.2	61	36	Yes	0	No	Yes	No	No	No	No	No	No	No	No	No	No	No	No	No	No	No	No	No	0	0	0
TARGET-20-PAUZRX	33.4909	Male	6334	17.3534	Censored	2393	Alive	2393	2012	2019	90.5	52	55	Yes	0	No	Yes	No	No	No	No	No	No	No	No	No	No	No	No	No	No	No	No	No	0	0	0
TARGET-20-PAUZRY	38.9039	Female	6512	17.8411	Censored	2115	Alive	2115	2012	2018	17.1	53	32	Yes	0	No	No	No	No	No	No	No	No	No	No	No	No	No	No	No	No	No	No	No	0	0	0
TARGET-20-PAUZSY	78.9889	Female	1390	3.80822	Relapse	1034	Alive	2379	2012	2018	3.3	90	10	Yes	0	No	No	No	No	No	No	No	No	No	Yes	No	No	No	No	No	No	Yes	No	No	0	0	0
TARGET-20-PAUZTH	86.7728	Male	2410	6.60274	Relapse	288	Dead	548	2012	2013	5.9	40	0	Yes	0	No	No	No	No	No	No	No	No	No	No	No	No	No	No	No	Yes	No	No	No	0	0	0
TARGET-20-PAUZTM	67.9257	Male	6153	16.8575	Censored	1161	Alive	1161	2012	2015	181.4	49	49	Yes	0	No	No	No	No	No	No	No	No	No	No	No	No	No	No	No	No	Yes	No	No	0	0	0
TARGET-20-PAUZVP	32.7455	Male	5593	15.3233	Relapse	733	Dead	1044	2012	2015	1.5	79	79	Yes	0	No	No	No	No	No	No	No	No	Yes	Yes	No	No	No	No	No	No	No	No	No	0	0	0
TARGET-20-PAUZVW	50.6602	Male	4088	11.2	Censored	2111	Alive	2111	2012	2018	145	49	62	Yes	0	No	No	No	No	No	No	No	No	No	No	No	No	No	No	No	No	No	No	Yes	0	0	0
TARGET-20-PAUZXK	42.2276	Male	4356	11.9342	Relapse	208	Dead	221	2012	2013	194.8	0	76	Yes	0	No	No	No	No	No	No	No	No	No	No	No	No	No	No	No	No	Yes	No	No	0	0	0
TARGET-20-PAUZXP	4.88655	Male	6143	16.8301	Censored	2360	Alive	2360	2012	2018	18.5	23	0	Yes	0	No	No	No	No	No	No	No	No	No	No	No	No	No	No	No	No	No	Yes	No	0	0	0
TARGET-20-PAVAAM	39.9075	Female	1703	4.66575	Death without remission	24	Dead	24	2012	2012	139.4	92.5	83	Yes	0	No	No	No	Yes	No	No	No	No	No	No	No	No	No	No	No	Yes	No	No	No	0	0	0
TARGET-20-PAVAAS	43.0724	Female	5402	14.8	Relapse	276	Dead	552	2012	2013	60.5	73	87	Unknown	0	No	Yes	No	No	No	No	No	No	No	No	No	No	No	No	No	No	No	No	No	0	0	0
TARGET-20-PAVACZ	124	Female	2844	7.79178	Relapse	300	Dead	311	2012	2013	39	93	19	Yes	0	No	No	No	No	Yes	No	No	No	No	No	No	No	No	No	No	Yes	No	No	No	0	0	0
TARGET-20-PAVAFA	183.327	Male	599	1.6411	Induction failure	59	Dead	771	2012	2014	25.9	40	17	Yes	0	No	No	No	No	No	No	No	No	No	No	No	No	No	No	No	No	No	No	No	0	0	0
TARGET-20-PAVAFJ	184.428	Male	5470	14.9863	Censored	2121	Alive	2121	2012	2018	6.5	22	33	Yes	0	No	Yes	No	No	No	No	No	No	No	No	No	No	No	No	No	No	No	No	No	0	0	0
TARGET-20-PAVAGA	83.875	Female	5672	15.5397	Censored	2356	Alive	2356	2012	2018	117.5	85	85	Yes	0	No	No	No	No	No	No	No	No	No	No	No	No	No	No	No	No	Yes	No	No	0	0	0
TARGET-20-PAVAKA	87.6782	Male	1320	3.61644	Censored	2331	Alive	2331	2012	2018	65	80	64	Yes	0	No	No	No	No	No	No	No	Yes	No	No	No	No	No	No	No	No	No	No	No	0	0	0
TARGET-20-PAVALI	52.0775	Male	5697	15.6082	Relapse	231	Alive	1762	2012	2017	1.9	98	0	Yes	0	No	No	No	No	No	No	No	No	No	No	No	No	No	No	Yes	No	No	No	No	0	0	0
TARGET-20-PAVALK	25.5817	Female	146	0.4	Relapse	543	Alive	2205	2012	2018	712.7	95	95	Yes	0	No	No	No	No	Yes	No	No	No	No	No	No	No	No	No	No	Yes	No	No	No	0	0	0
TARGET-20-PAVANE	238.935	Male	6241	17.0986	Death	453	Dead	453	2012	2013	27.9	85	44	Yes	0	No	No	No	No	No	No	No	No	No	No	No	No	No	Yes	No	No	Yes	No	No	0	0	0
TARGET-20-PAVANT	35.681	Female	6512	17.8411	Death	149	Dead	149	2012	2012	8.8	70	36	Yes	0	No	No	No	No	No	No	No	No	No	No	No	No	No	No	No	No	No	No	Yes	0	0	0
TARGET-20-PAVANX	35.1416	Female	1408	3.85753	Censored	2216	Alive	2216	2012	2018	22.5	86	34	Yes	0	No	No	No	No	No	No	No	No	No	No	No	No	No	Yes	No	No	No	Yes	No	0	0	0
TARGET-20-PAVAVV	75.7202	Female	350	0.958904	Induction failure	89	Dead	377	2012	2013	9.8	78	0	Yes	0	No	No	No	No	No	No	No	Yes	No	No	No	No	No	No	No	No	No	No	No	0	0	0
TARGET-20-PAVAWS	33.9011	Male	859	2.35342	Relapse	250	Dead	441	2012	2013	7.5	30	21.1	Yes	0	No	No	No	No	No	No	No	No	No	No	No	No	No	No	No	No	No	No	No	0	0	0
TARGET-20-PAVAYD	181.693	Male	2428	6.65205	Death	154	Dead	154	2012	2012	316.4	82	80	Yes	0	No	No	No	No	No	No	No	Yes	No	No	No	No	No	No	No	No	No	No	No	0	0	0
TARGET-20-PAVAYH	36.7042	Female	1004	2.75068	Death without remission	1	Dead	1	2012	2012	60.5	54	14.7	Yes	0	No	No	No	No	Yes	No	No	No	No	No	No	No	No	Yes	No	Yes	No	No	No	0	0	0
TARGET-20-PAVBAY	54.2906	Male	1909	5.23014	Censored	2234	Alive	2234	2012	2018	36.3	59	74.5	Yes	0	No	Yes	No	No	No	No	No	No	No	No	No	No	No	No	No	No	No	No	No	0	0	0
TARGET-20-PAVBCV	427.108	Female	454	1.24384	Relapse	105	Dead	178	2012	2013	99.8	49	44	Yes	0	No	No	No	No	No	No	No	No	No	No	No	No	Yes	No	No	No	No	No	No	0	0	0
TARGET-20-PAVBEM	390.039	Female	1681	4.60548	Censored	2090	Alive	2090	2012	2018	6.3	59	34	Yes	0	No	Yes	No	No	No	No	No	No	No	No	No	No	No	No	No	No	No	No	No	0	0	0
TARGET-20-PAVBFN	119.373	Male	1786	4.89315	Relapse	419	Alive	2041	2012	2018	27.9	89	79	Yes	0	No	No	No	No	No	No	No	No	No	No	No	No	No	No	No	No	Yes	Yes	No	0	0	0
TARGET-20-PAVBIH	135.242	Male	511	1.4	Censored	814	Alive	2292	2012	2018	6.7	0	0	Yes	0	No	No	No	No	No	No	No	No	No	No	No	No	No	No	No	No	No	No	No	0	0	0
TARGET-20-PAVBIY	118.63	Male	4490	12.3014	Death	213	Dead	213	2012	2013	71.6	35	31	Yes	0	No	No	No	No	No	No	Yes	No	No	No	No	No	No	No	No	Yes	No	No	No	0	0	0
TARGET-20-PAVBMM	47.0469	Female	473	1.29589	Death without remission	2	Dead	2	2012	2012	37.4	58	1	Yes	0	No	No	No	No	No	No	No	Yes	No	No	No	No	No	No	No	No	No	No	No	0	0	0
TARGET-20-PAVBNV	521.653	Male	5258	14.4055	Relapse	1543	Alive	2418	2012	2019	7.6	89	73	Yes	0	No	No	No	No	No	No	No	No	No	No	No	No	No	No	No	No	No	No	No	0	0	0
TARGET-20-PAVBUX	148.191	Male	6340	17.3699	Relapse	162	Dead	426	2012	2013	143.7	79	87	Yes	0	No	No	No	No	No	No	No	No	No	No	No	No	No	No	No	No	Yes	No	No	0	0	0
TARGET-20-PAVBVA	371.461	Male	6396	17.5233	Relapse	469	Dead	659	2012	2014	56.4	38	59	Yes	0	No	No	No	No	No	No	No	No	No	No	No	No	No	Yes	No	No	Yes	No	No	0	0	0
TARGET-20-PAVBVP	18.2934	Female	6308	17.2822	Censored	2085	Alive	2085	2012	2018	5.4	44	0	Yes	0	No	No	No	No	No	No	No	No	No	No	No	No	No	Yes	No	No	No	Yes	No	0	0	0
TARGET-20-PAVBWL	15.9681	Female	2438	6.67945	Censored	2427	Alive	2427	2012	2019	130.9	78.6	78	Yes	0	No	No	No	No	No	No	No	No	No	No	No	No	No	No	No	No	Yes	No	Yes	0	0	0
TARGET-20-PAVBYN	330.07	Female	6912	18.937	Relapse	887	Alive	2171	2012	2018	41.3	78.3	90	Yes	0	No	No	No	No	No	No	No	No	No	No	No	No	No	No	No	No	No	No	Yes	0	0	0
TARGET-20-PAVBZM	141.521	Female	3873	10.611	Censored	2047	Alive	2047	2012	2018	115.5	93	78	Yes	0	Yes	No	No	No	No	No	No	No	No	No	No	No	No	No	No	No	Yes	No	No	0	0	0
TARGET-20-PAVBZY	239.981	Female	3596	9.85205	Censored	2398	Alive	2398	2012	2019	240	0	88	Yes	0	No	No	No	No	Yes	No	No	No	No	No	No	No	No	No	No	Yes	No	No	No	0	0	0
TARGET-20-PAVCCG	22.7762	Female	1405	3.84932	Relapse	104	Dead	482	2012	2013	2.3	76	11	Yes	0	No	No	No	No	No	No	No	No	No	No	No	No	No	No	No	No	No	No	No	0	0	0
TARGET-20-PAVCCX	30.3065	Male	603	1.65205	Relapse	185	Alive	2254	2012	2018	5	61	20	Yes	0	No	No	No	No	Yes	No	No	No	No	No	No	No	No	No	No	Yes	No	No	No	0	0	0
TARGET-20-PAVCFR	249.263	Female	5073	13.8986	Censored	2329	Alive	2329	2012	2018	116.4	70	30	Yes	0	No	No	No	No	No	No	No	Yes	No	No	No	No	No	No	No	No	No	No	No	0	0	0
TARGET-20-PAVCHU	89.7897	Male	5687	15.5808	Censored	2311	Alive	2311	2012	2018	5.2	78	55	Yes	0	No	Yes	No	No	No	No	No	No	No	No	No	No	No	No	No	No	No	No	No	0	0	0
TARGET-20-PAVCJB	253.813	Male	195	0.534247	Relapse	256	Dead	734	2012	2014	46.7	39.5	60.5	Yes	0	No	No	No	No	No	No	No	No	No	No	No	No	No	Yes	No	No	No	No	No	0	0	0
TARGET-20-PAVCJW	427.493	Female	32	0.0876712	Censored	2359	Alive	2359	2012	2019	15.1	26	0	Yes	0	No	No	No	No	No	No	No	No	No	No	No	No	No	No	No	No	No	No	No	0	0	0
TARGET-20-PAVCMR	45.7446	Female	6614	18.1205	Relapse	526	Dead	675	2012	2014	27	49.4	77	Yes	0	No	Yes	No	No	No	No	No	No	No	No	No	No	No	No	No	No	No	No	No	0	0	0
TARGET-20-PAVCNG	26.0745	Male	5386	14.7562	Relapse	279	Alive	2196	2012	2018	186.5	0	80	Yes	0	No	No	No	No	No	No	No	No	No	No	No	No	No	No	No	No	No	No	Yes	0	0	0
TARGET-20-PAVCNU	90.5501	Female	2055	5.63014	Death	168	Dead	168	2012	2013	4.8	84	0	Yes	0	No	No	No	No	No	No	No	No	No	No	No	No	No	No	No	No	No	No	No	0	0	0
TARGET-20-PAVCPM	98.4594	Female	4921	13.4822	Relapse	214	Dead	506	2012	2013	3.5	50	2	Yes	0	No	No	No	No	No	No	No	No	No	No	No	No	No	No	No	No	No	No	No	0	0	0
TARGET-20-PAVCRM	110.025	Female	1150	3.15068	Censored	2297	Alive	2297	2012	2018	15.9	73	42	Yes	0	No	No	No	No	No	No	No	No	No	No	No	No	No	No	No	No	No	No	No	0	0	0
TARGET-20-PAVCTY	34.5768	Male	2436	6.67397	Censored	2388	Alive	2388	2012	2019	16.5	22	59	Yes	0	No	Yes	No	No	No	No	No	No	No	Yes	No	No	No	No	No	No	No	No	No	0	0	0
TARGET-20-PAVCVD	49.9072	Male	1784	4.88767	Relapse	293	Dead	469	2012	2013	43.6	61	62	Yes	0	No	No	No	No	Yes	No	No	No	No	No	No	No	No	No	No	Yes	No	No	No	0	0	0
TARGET-20-PAVCWT	30.9127	Male	5803	15.8986	Induction failure	72	Alive	2332	2012	2019	1.2	75	17	Yes	0	No	No	No	No	No	No	No	No	No	No	No	No	No	No	No	No	No	No	No	0	0	0
TARGET-20-PAVCZF	65.8506	Female	370	1.0137	Censored	2033	Alive	2033	2012	2018	11	4	0	Yes	0	No	No	No	No	No	No	Yes	No	No	No	No	No	No	No	No	Yes	No	No	No	0	0	0
TARGET-20-PAVDAB	90.1398	Male	2846	7.79726	Censored	2362	Alive	2362	2012	2019	5.8	77	38	Yes	0	No	Yes	No	No	No	No	No	No	No	No	No	No	No	No	No	No	No	No	No	0	0	0
TARGET-20-PAVDAJ	27.738	Female	6518	17.8575	Censored	2104	Alive	2104	2012	2018	5.3	0	30	Yes	0	No	No	No	No	No	No	No	No	No	No	No	No	No	No	No	No	No	No	Yes	0	0	0
TARGET-20-PAVDBK	58.9595	Male	5696	15.6055	Censored	2195	Alive	2195	2012	2018	32.3	90	54	Yes	0	No	Yes	No	No	No	No	No	No	No	No	No	No	No	No	No	No	No	No	No	0	0	0
TARGET-20-PAVDBT	30.885	Male	6095	16.6986	Censored	708	Alive	708	2012	2014	72.1	88	21	Yes	0	No	No	No	No	No	No	No	Yes	No	No	No	No	No	No	No	No	No	No	No	0	0	0
TARGET-20-PAVDDA	22.3588	Male	6160	16.8767	Relapse	261	Dead	555	2012	2014	43.4	65	73	Yes	0	No	Yes	No	No	No	No	No	No	No	No	No	No	No	No	No	No	No	No	No	0	0	0
TARGET-20-PAVDFC	133.766	Female	5386	14.7562	Censored	2329	Alive	2329	2012	2019	12.6	82.4	53	Yes	0	No	No	No	No	No	No	No	No	No	No	No	No	No	No	No	No	Yes	No	No	0	0	0
TARGET-20-PAVDGM	347.172	Male	5971	16.3589	Relapse	578	Alive	2182	2012	2018	2.7	22	28	Yes	0	No	No	No	No	No	No	No	No	No	No	No	No	No	No	No	No	No	No	No	0	0	0
TARGET-20-PAVDHJ	38.6073	Male	610	1.67123	Relapse	62	Dead	198	2012	2013	2.3	90	0	Yes	0	No	No	No	No	No	Yes	No	No	No	No	No	No	No	No	No	Yes	No	No	No	0	0	0
TARGET-20-PAVDMY	31.1653	Male	2296	6.29041	Induction failure	72	Alive	2330	2012	2019	1.8	79	2	Yes	0	No	No	No	No	No	No	No	No	No	No	No	No	No	No	No	No	No	No	No	0	0	0
TARGET-20-PAVDNF	18.0451	Male	1990	5.45205	Induction failure	92	Dead	428	2012	2013	7.8	81.5	46	Yes	0	No	No	No	No	No	No	No	No	No	No	No	No	No	No	No	No	Yes	No	No	0	0	0
TARGET-20-PAVDPF	145.013	Female	798	2.1863	Relapse	294	Dead	449	2012	2013	185.3	85	88	Yes	0	No	No	No	No	No	No	No	No	No	No	No	No	No	No	No	No	No	No	No	0	0	0
TARGET-20-PAVDRG	39.0552	Female	2985	8.17808	Censored	1679	Alive	1679	2012	2017	320	67	3	Yes	0	Yes	No	No	No	No	No	No	No	No	No	No	No	No	No	No	No	Yes	No	No	0	0	0
TARGET-20-PAVDVU	10.3625	Male	551	1.50959	Relapse	68	Dead	239	2012	2013	175.7	71.4	50.3	Yes	0	No	No	No	No	No	No	No	No	No	No	No	No	Yes	No	No	No	No	No	No	0	0	0
TARGET-20-PAVDVV	43.7769	Female	5576	15.2767	Relapse	268	Dead	276	2012	2013	2.1	84	0	Yes	0	No	No	No	No	No	No	Yes	No	No	No	No	No	No	No	No	Yes	No	No	No	0	0	0
TARGET-20-PAVDXS	60.1382	Male	5192	14.2247	Relapse	711	Dead	985	2012	2015	155.4	90	88	Yes	0	No	No	No	No	No	Yes	No	No	No	No	No	No	No	No	No	Yes	No	No	No	0	0	0
TARGET-20-PAVDYE	164.768	Female	2682	7.34795	Relapse	630	Dead	1379	2012	2016	71.2	87	87	Yes	0	No	No	No	Yes	No	No	No	No	No	No	No	No	No	No	Yes	Yes	No	No	No	0	0	0
TARGET-20-PAVDZI	177.917	Male	5875	16.0959	Relapse	278	Alive	2394	2012	2019	16	21	10	Yes	0	No	No	No	No	No	No	Yes	No	No	No	No	No	No	No	No	Yes	No	No	No	0	0	0
TARGET-20-PAVDZK	7.06283	Male	5591	15.3178	Relapse	527	Dead	1006	2012	2015	64.7	96	89.5	Yes	0	No	No	No	No	No	No	No	No	No	No	No	No	No	No	No	No	No	No	No	0	0	0
TARGET-20-PAVDZL	167.323	Female	4781	13.0986	Induction failure	97	Dead	238	2012	2013	80.3	20	22	Yes	0	No	No	No	No	No	No	No	No	Yes	No	No	No	No	No	No	No	No	No	No	0	0	0
TARGET-20-PAVEAF	59.6553	Male	3225	8.83562	Relapse	428	Alive	881	2012	2015	15.8	40	27	Yes	0	No	No	No	No	No	No	No	No	Yes	No	No	No	No	No	No	No	No	No	No	0	0	0
TARGET-20-PAVEDT	17.4059	Male	2164	5.92877	Relapse	494	Alive	2075	2012	2018	8.6	92.4	80	Yes	0	No	No	No	No	No	No	No	No	No	No	No	No	No	No	No	No	No	Yes	No	0	0	0
TARGET-20-PAVEEI	84.9649	Female	5446	14.9205	Relapse	209	Dead	248	2012	2013	2.2	67	53	Yes	0	No	No	No	No	No	No	Yes	No	No	No	No	No	No	No	No	Yes	No	No	No	0	0	0
TARGET-20-PAVELC	62.7284	Female	7106	19.4685	Relapse	108	Dead	861	2012	2015	2.6	76	27	Yes	0	No	No	No	No	No	No	No	No	No	No	No	No	Yes	No	No	No	No	No	No	0	0	0
TARGET-20-PAVELT	32.6402	Female	5320	14.5753	Relapse	703	Alive	2282	2012	2018	22.9	58	44	Yes	0	No	No	No	No	No	No	No	Yes	No	No	No	No	No	Yes	No	No	No	No	No	0	0	0
TARGET-20-PAVEMX	151.001	Female	3769	10.326	Censored	2362	Alive	2362	2012	2019	20.6	56	64	Yes	0	No	Yes	No	No	No	No	No	No	No	No	No	No	No	No	No	No	No	No	No	0	0	0
TARGET-20-PAVENG	47.4106	Male	2433	6.66575	Censored	1291	Alive	1291	2012	2016	6.1	45	8	Yes	0	No	Yes	No	No	No	No	No	No	No	No	No	No	No	No	No	No	No	No	No	0	0	0
TARGET-20-PAVERG	166.107	Male	3939	10.7918	Relapse	556	Dead	1128	2012	2015	1.3	54	8	Yes	0	No	No	No	No	No	No	No	No	No	No	No	No	No	No	No	No	No	No	No	0	0	0
TARGET-20-PAVESI	81.7526	Female	1749	4.79178	Induction failure	76	Alive	275	2012	2013	407.6	0	94	Unknown	0	No	No	No	No	No	No	No	No	No	No	No	No	No	No	No	No	Yes	No	No	0	0	0
TARGET-20-PAVEYP	127.268	Female	3187	8.73151	Relapse	355	Alive	2363	2012	2019	59.3	77.6	91	Yes	0	No	No	No	No	No	No	No	No	No	No	No	No	No	No	No	No	No	No	Yes	0	0	0
TARGET-20-PAVEZN	69.92	Female	7090	19.4247	Censored	2047	Alive	2047	2012	2018	39.9	73	84	Yes	0	No	No	No	No	No	No	No	No	No	No	Yes	No	No	No	No	No	No	No	Yes	0	0	0
TARGET-20-PAVFDW	416.623	Female	6287	17.2247	Relapse	811	Alive	879	2012	2015	15.8	79	71	Yes	0	No	No	No	No	No	No	No	No	No	No	No	No	No	No	No	No	Yes	Yes	No	0	0	0
TARGET-20-PAVFEM	32.332	Female	1988	5.44658	Relapse	74	Dead	759	2012	2014	23.9	28	7	Yes	0	No	No	No	No	No	No	No	No	No	No	No	No	No	No	No	No	No	No	No	0	0	0
TARGET-20-PAVFHK	26.4862	Male	6960	19.0685	Relapse	248	Dead	466	2012	2014	134.5	82	86	Yes	0	No	No	No	No	No	No	No	No	No	No	No	No	No	No	No	No	Yes	No	Yes	0	0	0
TARGET-20-PAVFHT	38.0578	Female	880	2.41096	Censored	2044	Alive	2044	2012	2018	5.4	95	0	Yes	0	No	No	No	No	Yes	No	No	No	No	No	No	No	No	No	No	Yes	No	No	No	0	0	0
TARGET-20-PAVFKS	201.243	Male	6467	17.7178	Censored	1638	Alive	1638	2012	2017	1.5	25	6.7	Yes	0	No	No	No	No	No	No	No	No	No	No	No	No	No	No	No	No	No	No	No	0	0	0
TARGET-20-PAVFPR	51.9286	Female	5685	15.5753	Censored	2012	Alive	2012	2012	2018	63.8	90	83	Yes	0	No	Yes	No	No	No	No	No	No	No	No	No	No	No	No	No	No	No	No	No	0	0	0
TARGET-20-PAVFWI	317.412	Female	6050	16.5753	Censored	2326	Alive	2326	2012	2019	3.4	55	29	Yes	0	No	Yes	No	No	No	No	No	No	No	No	No	No	No	No	No	No	No	No	No	0	0	0
TARGET-20-PAVFYL	27.8424	Male	794	2.17534	Death	381	Dead	381	2012	2013	7.6	86	0	Yes	0	No	No	No	No	No	No	No	No	No	No	No	No	No	No	No	No	No	No	No	0	0	0
TARGET-20-PAVGAM	155.783	Female	445	1.21918	Relapse	336	Dead	776	2012	2014	6.9	20	0	Yes	0	No	No	No	No	Yes	No	No	No	No	No	No	No	No	No	No	Yes	No	No	No	0	0	0
TARGET-20-PAVGBH	64.6778	Male	700	1.91781	Censored	2333	Alive	2333	2012	2019	21.4	24	0	Yes	0	No	No	No	No	No	No	No	No	No	No	No	No	No	Yes	No	No	No	Yes	No	0	0	0
TARGET-20-PAVGDM	116.672	Female	4029	11.0384	Relapse	853	Alive	1954	2012	2018	36.5	75	41	Yes	0	No	No	No	No	No	No	No	No	No	No	No	No	No	No	No	No	No	No	No	0	0	0
TARGET-20-PAVGEV	50.2949	Female	1468	4.02192	Relapse	155	Dead	414	2012	2013	12.2	6	1	Yes	0	No	No	No	No	Yes	No	No	No	No	No	No	No	No	No	No	Yes	No	No	No	0	0	0
TARGET-20-PAVGIV	177.352	Male	2513	6.88493	Censored	2283	Alive	2283	2012	2019	56.6	40	40	Yes	0	No	No	No	No	No	No	No	Yes	No	Yes	No	No	No	No	No	No	No	No	No	0	0	0
TARGET-20-PAVGIX	178.224	Male	4676	12.811	Censored	1796	Alive	1796	2012	2017	2.6	95	7	Yes	0	No	No	No	No	No	No	No	No	No	Yes	No	No	No	No	No	No	No	No	No	0	0	0
TARGET-20-PAVGJG	10.7907	Male	407	1.11507	Relapse	298	Dead	392	2012	2013	268.3	9	47	Yes	0	No	No	No	No	No	No	No	Yes	No	No	No	No	No	No	No	No	No	No	No	0	0	0
TARGET-20-PAVGKS	352.126	Female	6907	18.9233	Relapse	134	Dead	352	2012	2013	2.6	45	10	Yes	0	No	No	No	No	No	No	Yes	No	No	No	No	No	No	No	No	Yes	No	No	No	0	0	0
TARGET-20-PAVGNC	156.833	Male	5890	16.137	Censored	1239	Alive	1239	2012	2016	36	26	14	Yes	0	No	No	No	No	No	No	No	No	No	No	No	No	No	No	No	No	No	No	No	0	0	0
TARGET-20-PAVGUM	310.378	Female	3653	10.0082	Censored	1999	Alive	1999	2012	2018	22.3	68	21	Yes	0	No	No	No	No	No	No	No	No	No	No	No	No	No	No	No	No	No	Yes	No	0	0	0
TARGET-20-PAVGXC	23.7008	Male	8798	24.1041	Relapse	315	Dead	611	2012	2014	114.1	44	60	Yes	0	No	No	No	No	No	No	No	Yes	No	No	No	No	No	No	No	No	Yes	No	No	0	0	0
TARGET-20-PAVGXF	152.808	Male	205	0.561644	Induction failure	64	Alive	2114	2012	2018	11.9	93.8	5	Yes	0	No	No	No	No	No	No	No	No	No	No	No	No	No	No	No	Yes	No	No	No	0	0	0
TARGET-20-PAVGYA	95.2789	Female	7853	21.5151	Relapse	346	Dead	497	2012	2014	44.7	97	80	Yes	0	No	No	No	No	No	No	No	No	No	No	No	No	No	No	No	No	No	No	No	0	0	0
TARGET-20-PAVHCV	252.447	Male	1530	4.19178	Censored	1973	Alive	1973	2012	2018	104.4	50	50	Yes	0	No	No	No	No	No	No	No	Yes	No	No	No	No	No	No	No	No	No	No	No	0	0	0
TARGET-20-PAVHFP	98.6417	Female	5339	14.6274	Relapse	385	Alive	2319	2012	2019	523.7	92	95	Yes	0	No	No	No	No	No	No	No	No	No	No	No	No	No	No	No	No	Yes	No	Yes	0	0	0
TARGET-20-PAVHLI	17.5068	Female	9731	26.6603	Relapse	341	Alive	2275	2012	2019	211.7	83	82	Yes	0	No	No	No	No	No	No	No	Yes	No	No	No	No	No	No	No	No	No	No	No	0	0	0
TARGET-20-PAVHML	432.482	Female	492	1.34795	Censored	0	Alive	3	2012	2012	12.7	1.5	0	Yes	0	No	No	No	No	No	Yes	No	No	No	No	No	No	No	Yes	No	Yes	No	No	No	0	0	0
TARGET-20-PAVHNV	51.641	Female	6655	18.2329	Relapse	210	Dead	367	2012	2013	8	62	42	Yes	0	No	No	No	No	Yes	No	No	No	No	No	No	No	No	No	No	Yes	No	No	No	0	0	0
TARGET-20-PAVHTL	387.441	Female	3629	9.94247	Relapse	684	Alive	2170	2012	2018	58	90	80	Yes	0	No	No	No	No	No	No	No	No	No	No	No	No	No	No	No	No	No	Yes	No	0	0	0
TARGET-20-PAVHUF	172.909	Female	2514	6.88767	Induction failure	74	Dead	477	2012	2014	400.2	82	84	Yes	0	No	No	No	No	No	No	No	No	No	No	No	No	No	No	No	No	No	No	No	0	0	0
TARGET-20-PAVHUI	51.9025	Male	1878	5.14521	Induction failure	123	Dead	208	2012	2013	104.2	23	24	Yes	0	No	No	No	No	No	No	No	No	No	No	No	No	Yes	No	No	No	No	No	No	0	0	0
TARGET-20-PAVHWK	43.9593	Female	3072	8.41644	Censored	2030	Alive	2030	2012	2018	6.7	62	3	Yes	0	No	No	No	No	No	No	No	Yes	No	No	No	No	No	Yes	No	No	No	No	No	0	0	0
TARGET-20-PAVHWT	67.4422	Male	467	1.27945	Censored	1935	Alive	1935	2012	2018	17.1	93	10	Yes	0	No	No	No	No	No	No	No	No	No	No	No	No	No	No	No	Yes	No	No	No	0	0	0
TARGET-20-PAVHWZ	73.1116	Female	211	0.578082	Relapse	70	Dead	131	2012	2013	9.5	0	11	Yes	0	No	No	No	No	No	No	No	No	No	No	No	No	No	No	No	No	No	No	No	0	0	0
TARGET-20-PAVHXU	251.83	Female	5597	15.3342	Censored	2079	Alive	2079	2012	2018	29.4	92.7	94	Yes	0	No	No	No	No	No	No	No	No	No	No	No	No	No	No	No	No	Yes	Yes	No	0	0	0
TARGET-20-PAVIDD	40.7394	Female	64	0.175342	Censored	1943	Alive	1943	2012	2018	56.7	44	4	Yes	0	No	No	No	No	No	No	Yes	No	No	No	No	No	No	No	No	Yes	No	No	No	0	0	0
TARGET-20-PAVIDJ	156.479	Male	281	0.769863	Censored	2190	Alive	2190	2012	2018	118.1	52.5	6.4	Yes	0	No	No	No	No	No	No	No	Yes	No	No	No	No	No	No	No	No	No	No	No	0	0	0
TARGET-20-PAVIDK	26.4202	Male	2116	5.79726	Censored	1994	Alive	2099	2012	2018	49	90	77	Yes	0	No	No	No	No	No	No	Yes	No	No	No	No	No	No	Yes	No	Yes	No	No	No	0	0	0
TARGET-20-PAVIGB	167.027	Female	876	2.4	Relapse	384	Dead	986	2012	2015	2.1	50	0	Unknown	0	No	No	No	No	Yes	No	No	No	No	No	No	No	No	No	No	Yes	No	No	No	0	0	0
TARGET-20-PAVINA	22.7259	Male	1244	3.40822	Censored	1956	Alive	1956	2012	2018	9.9	72	40	Yes	0	No	Yes	No	No	No	No	No	No	No	No	Yes	No	No	No	No	No	Yes	No	No	0	0	0
TARGET-20-PAVIXV	83.9174	Female	5669	15.5315	Censored	2081	Alive	2081	2012	2018	17.8	92	92	Yes	0	No	No	No	No	No	No	No	No	No	No	No	No	No	No	No	No	No	Yes	No	0	0	0
TARGET-20-PAVIYH	88.2445	Female	1054	2.88767	Censored	2233	Alive	2233	2012	2019	5.9	7	3.7	Yes	0	No	No	No	No	Yes	No	No	No	No	No	No	No	No	No	No	Yes	No	No	No	0	0	0
TARGET-20-PAVIYS	55.3367	Female	3202	8.7726	Relapse	353	Alive	1931	2012	2018	4.6	84	16	Yes	0	No	No	No	No	No	No	No	No	No	No	No	No	No	No	No	No	No	Yes	No	0	0	0
TARGET-20-PAVIZK	13.442	Male	4797	13.1425	Censored	2070	Alive	2070	2012	2018	127.5	0	79	Yes	0	No	No	No	No	No	No	No	No	No	No	No	No	No	No	No	No	No	No	Yes	0	0	0
TARGET-20-PAVIZT	170.15	Female	6256	17.1397	Censored	2095	Alive	2095	2012	2018	3.4	22	0	Yes	0	No	No	No	No	No	No	No	No	No	No	No	No	No	No	No	No	No	No	No	0	0	0
TARGET-20-PAVJCJ	55.2966	Male	5805	15.9041	Relapse	28	Dead	575	2012	2014	46.2	82	55	Yes	0	No	No	No	Yes	No	No	No	No	No	No	No	No	No	No	No	Yes	No	No	No	0	0	0
TARGET-20-PAVJDK	89.1767	Male	6580	18.0274	Relapse	384	Dead	1392	2012	2016	7.8	75	17.9	Yes	0	No	No	No	No	Yes	No	No	No	No	No	No	No	No	No	No	Yes	No	No	No	0	0	0
TARGET-20-PAVJIT	81.7408	Male	2026	5.55068	Relapse	394	Alive	1932	2012	2018	16.6	50	46	Yes	0	Yes	No	No	No	No	No	No	No	No	No	No	No	No	No	No	No	No	No	No	0	0	0
TARGET-20-PAVJPL	150.481	Female	228	0.624658	Censored	2248	Alive	2248	2012	2019	11.4	0	0	Yes	0	No	No	No	No	No	No	No	No	No	No	No	No	No	No	No	No	No	No	No	0	0	0
TARGET-20-PAVJRF	393.775	Male	2137	5.85479	Relapse	321	Dead	848	2012	2015	42.2	87	75	Yes	0	No	No	No	No	No	No	No	No	No	No	No	No	No	No	No	No	No	No	No	0	0	0
TARGET-20-PAVJVS	26.6325	Female	6353	17.4055	Induction failure	60	Alive	1914	2013	2018	27.5	91	58	Yes	0	No	No	No	No	No	No	No	No	No	No	No	No	No	No	No	No	Yes	No	No	0	0	0
TARGET-20-PAVJXG	74.1062	Male	5689	15.5863	Relapse	517	Alive	706	2013	2014	1.7	95	51	Yes	0	No	No	No	No	Yes	No	No	No	No	No	No	No	No	No	No	Yes	No	No	No	0	0	0
TARGET-20-PAVKAH	117.064	Female	5191	14.2219	Censored	681	Alive	681	2013	2014	87.3	80.4	91	Yes	0	No	No	No	No	No	No	No	No	No	No	No	No	No	No	No	No	No	No	Yes	0	0	0
TARGET-20-PAVKAU	32.7153	Female	163	0.446575	Relapse	389	Dead	558	2013	2014	2.9	2	0	Yes	0	No	No	No	No	Yes	No	No	No	No	No	No	No	No	No	No	Yes	No	No	No	0	0	0
TARGET-20-PAVKBW	49.1727	Male	6794	18.6137	Censored	2034	Alive	2034	2013	2018	83.9	81	62	Yes	0	No	No	No	No	No	No	No	Yes	No	Yes	No	No	No	No	No	No	No	No	No	0	0	0
TARGET-20-PAVKEM	24.9336	Female	5529	15.1479	Censored	1824	Alive	1824	2013	2018	82.3	72	71	Yes	0	No	No	No	No	No	No	No	Yes	No	No	No	No	No	No	No	No	No	No	No	0	0	0
TARGET-20-PAVKEX	5.09678	Male	3785	10.3699	Relapse	262	Dead	1013	2013	2015	32.5	97	59	Yes	0	No	No	No	Yes	No	No	No	No	No	No	No	No	No	No	No	Yes	No	No	No	0	0	0
TARGET-20-PAVKFD	154.889	Female	1638	4.48767	Censored	2163	Alive	2163	2013	2018	6.1	61	32	Yes	0	No	Yes	No	No	No	No	No	No	No	No	Yes	No	No	No	No	No	Yes	No	No	0	0	0
TARGET-20-PAVKJD	289.967	Female	929	2.54521	Relapse	699	Alive	2062	2013	2018	5.8	75	0	Yes	0	No	No	No	No	Yes	No	No	No	No	No	No	No	No	No	No	Yes	No	No	No	0	0	0
TARGET-20-PAVKJV	40.9767	Female	6445	17.6575	Censored	1979	Alive	1979	2013	2018	19.7	91	94	Yes	0	No	No	No	No	No	No	No	No	No	No	No	No	No	No	No	No	No	No	Yes	0	0	0
TARGET-20-PAVKKI	71.0978	Female	1557	4.26575	Relapse	419	Dead	632	2013	2014	165	0	91	Yes	0	No	No	No	No	No	No	No	No	No	No	No	No	No	No	No	No	Yes	No	No	0	0	0
TARGET-20-PAVKNA	121.019	Female	5053	13.8438	Censored	1968	Alive	1968	2013	2018	21.1	85	65	Yes	0	No	No	No	No	No	No	No	No	No	No	No	No	No	No	No	No	No	Yes	No	0	0	0
TARGET-20-PAVKVT	17.7631	Male	6081	16.6603	Censored	283	Alive	283	2013	2013	55.1	93	95	Yes	0	No	No	No	No	No	No	No	No	No	No	No	No	No	No	No	No	No	No	No	0	0	0
TARGET-20-PAVKXE	19.5431	Male	3444	9.43562	Censored	1940	Alive	1940	2013	2018	301	0	59	Yes	0	No	No	No	No	No	No	No	No	No	No	No	No	No	No	No	No	Yes	No	No	0	0	0
TARGET-20-PAVKZH	408.703	Female	6468	17.7205	Death	124	Dead	124	2013	2013	6.3	24	23	Yes	0	No	Yes	No	No	No	No	No	No	No	No	No	No	No	No	No	No	No	No	No	0	0	0
TARGET-20-PAVLAE	9.63964	Male	4742	12.9918	Death	489	Dead	489	2013	2014	195.5	95.1	93	Yes	0	No	No	No	No	No	No	No	No	No	No	No	No	No	No	No	Yes	No	No	No	0	0	0
TARGET-20-PAVLBB	387.341	Male	5537	15.1699	Death	281	Dead	281	2013	2013	18.9	70	71	Yes	0	No	No	No	No	No	No	No	No	No	No	No	No	No	No	No	No	No	No	No	0	0	0
TARGET-20-PAVLEG	60.2108	Male	309	0.846575	Induction failure	24	Dead	276	2013	2013	20.2	72	29	Yes	0	No	No	No	No	No	No	No	No	No	No	Yes	No	No	No	No	Yes	No	No	No	0	0	0
TARGET-20-PAVLGZ	34.8708	Male	5353	14.6658	Censored	1925	Alive	1925	2013	2018	4.4	60	12	Yes	0	No	No	No	No	No	No	No	No	No	No	No	No	No	No	No	No	No	No	No	0	0	0
TARGET-20-PAVLJH	208.345	Female	5666	15.5233	Relapse	382	Alive	720	2013	2015	22	63	47.4	Yes	0	No	No	No	No	No	No	No	Yes	No	No	No	No	No	No	No	No	No	No	No	0	0	0
TARGET-20-PAVLKB	306.335	Female	2404	6.5863	Censored	1985	Alive	1985	2013	2018	8.4	22	20.3	Yes	0	No	Yes	No	No	No	No	No	No	No	No	Yes	No	No	No	No	No	No	No	No	0	0	0
TARGET-20-PAVLKG	195.294	Female	646	1.76986	Censored	2023	Alive	2023	2013	2018	139.1	49	76	Yes	0	No	No	No	No	No	No	Yes	No	No	No	No	No	No	Yes	No	Yes	No	No	No	0	0	0
TARGET-20-PAVLLR	242.73	Male	669	1.83288	Censored	2005	Alive	2005	2013	2018	43	77	50	Yes	0	No	No	No	No	No	No	No	Yes	No	No	No	No	No	No	No	No	No	No	No	0	0	0
TARGET-20-PAVLPL	64.7441	Female	3465	9.49315	Censored	1994	Alive	1994	2013	2018	5.7	57	33	Yes	0	No	Yes	No	No	No	No	No	No	No	No	No	No	No	No	No	No	No	No	No	0	0	0
TARGET-20-PAVLSH	66.0914	Female	76	0.208219	Censored	1961	Alive	1961	2013	2018	7.4	0	0	Yes	0	No	No	No	No	Yes	No	No	No	No	No	No	No	No	No	No	Yes	No	No	No	0	0	0
TARGET-20-PAVLSY	53.238	Male	9982	27.3479	Censored	0	Alive	4	2013	2013	3.8	21	0	Yes	0	No	No	No	No	No	No	No	No	No	No	No	No	No	No	No	No	Yes	No	No	0	0	0
TARGET-20-PAVLTF	100.345	Male	1822	4.99178	Induction failure	33	Alive	1870	2013	2018	19.9	10	4	Yes	0	No	Yes	No	No	No	No	No	No	No	No	No	No	No	No	No	No	No	No	No	0	0	0
TARGET-20-PAVLWV	22.3894	Male	4180	11.4521	Relapse	424	Alive	2052	2013	2018	3.3	51	3	Yes	0	No	No	No	No	No	No	No	No	No	No	No	No	No	No	No	No	No	Yes	No	0	0	0
TARGET-20-PAVLWY	72.1567	Female	502	1.37534	Induction failure	30	Dead	171	2013	2013	245.9	95	0	Yes	0	No	No	No	No	No	No	No	No	No	No	No	No	No	No	No	Yes	No	No	No	0	0	0
TARGET-20-PAVLYV	49.6474	Male	4058	11.1178	Relapse	253	Alive	1870	2013	2018	357.9	0	97	Unknown	0	No	No	No	No	Yes	No	No	No	No	No	No	No	No	Yes	No	Yes	No	No	No	0	0	0
TARGET-20-PAVLZE	155.697	Male	2786	7.63288	Relapse	106	Dead	1098	2013	2016	48	78	35	Yes	0	No	No	No	No	No	No	No	Yes	No	No	No	No	No	No	No	No	No	No	No	0	0	0
TARGET-20-PAVMBH	228.036	Male	1845	5.05479	Relapse	149	Dead	181	2013	2013	9.5	0	52	Yes	0	No	No	No	No	No	No	Yes	No	No	No	Yes	No	No	No	No	Yes	No	No	No	0	0	0
TARGET-20-PAVMCA	360.644	Female	6542	17.9233	Censored	1990	Alive	1990	2013	2018	136.8	0	30	Yes	0	No	No	No	No	No	No	No	Yes	No	No	No	No	No	No	No	No	No	No	No	0	0	0
TARGET-20-PAVMED	328.487	Female	5558	15.2274	Death	264	Dead	264	2013	2013	4.5	80	34	Yes	0	No	No	No	No	No	No	No	No	No	No	No	No	No	No	No	No	No	No	No	0	0	0
TARGET-20-PAVMEH	48.0599	Female	3503	9.59726	Censored	1837	Alive	1837	2013	2018	8.9	68	46.6	Yes	0	No	No	No	No	No	No	No	No	No	No	No	No	No	No	No	No	No	No	Yes	0	0	0
TARGET-20-PAVMFT	576.223	Female	4489	12.2986	Death	96	Dead	96	2013	2013	10.2	62	26	Yes	0	No	Yes	No	No	No	No	No	No	No	No	No	No	No	No	No	No	No	No	No	0	0	0
TARGET-20-PAVMGM	90.4362	Female	1547	4.23836	Censored	1920	Alive	1920	2013	2018	101.2	31	29.8	Yes	0	No	No	No	No	No	No	No	Yes	No	No	No	No	No	No	No	No	No	No	No	0	0	0
TARGET-20-PAVMIY	57.3341	Female	971	2.66027	Censored	2009	Alive	2009	2013	2018	23.1	31	0	Yes	0	No	No	No	No	No	No	No	Yes	No	No	No	No	No	No	No	No	No	No	No	0	0	0
TARGET-20-PAVMNA	52.7389	Female	6396	17.5233	Relapse	1133	Dead	1206	2013	2016	16	79	5	Yes	0	No	No	No	No	No	No	No	No	No	No	No	No	No	Yes	No	No	Yes	No	No	0	0	0
TARGET-20-PAVMNK	308.17	Male	6669	18.2712	Censored	2044	Alive	2044	2013	2018	4.6	25	0	Yes	0	No	No	No	No	No	No	No	No	No	No	No	No	No	No	No	No	No	No	No	0	0	0
TARGET-20-PAVMPA	265.958	Female	3348	9.1726	Censored	1956	Alive	1956	2013	2018	40.7	98	64	Yes	0	No	No	No	No	Yes	No	No	No	No	No	No	No	No	No	No	Yes	No	No	No	0	0	0
TARGET-20-PAVMWJ	130.761	Male	7547	20.6767	Induction failure	55	Dead	161	2013	2013	5	73	32	Yes	0	No	Yes	No	No	No	No	No	No	No	No	No	No	No	No	No	No	No	No	No	0	0	0
TARGET-20-PAVMZL	32.7341	Male	4209	11.5315	Censored	1931	Alive	1931	2013	2018	8.7	68	45	Yes	0	No	Yes	No	No	No	No	No	No	No	No	No	No	No	No	No	No	No	No	No	0	0	0
TARGET-20-PAVNAN	289.855	Male	4723	12.9397	Censored	1937	Alive	1937	2013	2018	14.7	62.2	43	Yes	0	No	No	No	No	No	No	No	No	No	No	No	No	No	Yes	No	No	No	Yes	No	0	0	0
TARGET-20-PAVNAZ	111.557	Female	5891	16.1397	Censored	1994	Alive	1994	2013	2018	119.2	92	94.3	Yes	0	No	No	No	No	No	No	No	No	No	No	No	No	No	No	No	No	Yes	No	No	0	0	0
TARGET-20-PAVNBL	101.485	Male	6854	18.7781	Censored	1983	Alive	1983	2013	2018	8.8	44	61	Yes	0	No	Yes	No	No	No	No	No	No	No	No	No	No	No	No	No	No	No	No	No	0	0	0
TARGET-20-PAVNGY	35.693	Male	4831	13.2356	Censored	1952	Alive	1968	2013	2018	6.7	30	20	Yes	0	No	No	No	No	No	No	No	No	No	No	No	No	No	No	No	No	No	Yes	No	0	0	0
TARGET-20-PAVNHD	23.7899	Male	2426	6.64658	Censored	2023	Alive	2023	2013	2018	2.2	38	0	Yes	0	No	No	No	No	No	No	No	No	No	No	No	No	No	Yes	No	No	No	No	No	0	0	0
TARGET-20-PAVNHN	38.0925	Female	1378	3.77534	Relapse	137	Dead	209	2013	2013	217.1	84	96	Yes	0	No	No	No	No	Yes	No	No	No	No	No	No	No	No	Yes	No	Yes	No	No	No	0	0	0
TARGET-20-PAVNIX	93.9277	Male	5803	15.8986	Relapse	290	Dead	302	2013	2014	130.6	80	81	Yes	0	No	No	No	No	No	No	No	No	No	No	No	No	No	No	No	No	Yes	Yes	No	0	0	0
TARGET-20-PAVNKI	45.4199	Female	7663	20.9945	Relapse	216	Alive	1726	2013	2017	85	80	86	Yes	0	No	No	No	No	No	No	No	Yes	No	No	No	No	No	No	No	No	Yes	No	No	0	0	0
TARGET-20-PAVNNA	317.94	Female	2498	6.84384	Censored	1965	Alive	1965	2013	2018	5	20	0	Yes	0	No	Yes	No	No	No	No	No	No	No	No	No	No	No	No	No	No	No	No	No	0	0	0
TARGET-20-PAVNPN	41.8639	Female	516	1.4137	Relapse	212	Dead	392	2013	2014	28	76	16	Yes	0	No	No	No	No	No	No	No	No	No	No	No	No	No	No	No	No	No	No	No	0	0	0
TARGET-20-PAVNVF	154.771	Male	1870	5.12329	Censored	1000	Alive	1000	2013	2015	18.9	83	58	Yes	0	No	Yes	No	No	No	No	No	No	No	No	No	No	No	No	No	No	No	No	No	0	0	0
TARGET-20-PAVNWF	77.1976	Male	5445	14.9178	Relapse	99	Alive	1932	2013	2018	14.8	84	49	Yes	0	No	No	No	No	No	No	No	No	No	No	No	No	No	No	No	No	No	No	Yes	0	0	0
TARGET-20-PAVNYE	90.8835	Female	5117	14.0192	Censored	707	Alive	707	2013	2015	24.3	42	22	Yes	0	No	Yes	No	No	No	No	No	No	No	No	Yes	No	No	Yes	No	No	No	No	No	0	0	0
TARGET-20-PAVNZB	39.9036	Female	5790	15.863	Induction failure	44	Dead	354	2013	2014	143.1	0	86	Yes	0	No	No	No	No	No	No	No	No	No	No	No	No	No	No	No	No	Yes	No	No	0	0	0
TARGET-20-PAVPBC	29.9082	Male	1135	3.10959	Censored	1953	Alive	1953	2013	2018	77.2	67	6	Yes	0	No	No	No	Yes	No	No	No	No	No	No	No	No	No	No	No	Yes	No	No	No	0	0	0
TARGET-20-PAVPCA	135.594	Male	301	0.824658	Censored	1790	Alive	1790	2013	2018	7	85.2	0	Yes	0	No	No	No	No	No	No	No	No	No	No	No	No	No	No	No	No	No	No	No	0	0	0
TARGET-20-PAVPDN	262.813	Female	6551	17.9479	Induction failure	16	Alive	1896	2013	2018	75.7	41.8	77	Yes	0	No	No	No	No	No	No	No	Yes	No	No	No	No	No	No	No	No	No	No	No	0	0	0
TARGET-20-PAVPED	308.835	Male	4650	12.7397	Censored	2006	Alive	2006	2013	2018	5	72	2	Yes	0	No	No	No	No	No	No	No	No	No	No	No	No	No	No	No	No	No	No	No	0	0	0
TARGET-20-PAVPFR	119.111	Male	3697	10.1288	Relapse	317	Alive	2036	2013	2018	40.7	83	80	Yes	0	No	Yes	No	No	No	No	No	No	No	No	No	No	No	No	No	No	No	No	No	0	0	0
TARGET-20-PAVPIU	152.623	Female	5457	14.9507	Censored	1995	Alive	1995	2013	2018	14.5	14	2	Yes	0	No	No	No	No	No	No	No	No	No	No	No	No	No	No	No	No	No	No	No	0	0	0
TARGET-20-PAVPJM	51.9624	Male	3527	9.66301	Censored	1946	Alive	1946	2013	2018	36.5	83	24	Yes	0	No	No	No	No	No	No	No	Yes	No	No	No	No	No	Yes	No	No	No	No	No	0	0	0
TARGET-20-PAVPKA	36.7511	Male	603	1.65205	Relapse	217	Dead	1090	2013	2016	61.6	63	2	Yes	0	No	No	No	No	No	No	No	No	No	No	No	No	No	No	No	No	No	No	No	0	0	0
TARGET-20-PAVPLI	34.7254	Female	7001	19.1808	Censored	2175	Alive	2175	2013	2019	5.9	39	32	Yes	0	No	Yes	No	No	No	No	No	No	No	No	No	No	No	Yes	No	No	No	No	No	0	0	0
TARGET-20-PAVPLL	234.585	Male	5260	14.411	Censored	1984	Alive	1984	2013	2018	9.8	64	29	Yes	0	No	No	No	No	No	No	No	Yes	No	No	No	No	No	No	No	No	No	No	No	0	0	0
TARGET-20-PAVPLM	166.424	Female	2841	7.78356	Relapse	288	Alive	1898	2013	2018	35.1	80	3.1	Yes	0	No	No	No	No	No	No	Yes	No	No	No	No	No	No	No	No	Yes	No	No	No	0	0	0
TARGET-20-PAVPMH	58.464	Male	6422	17.5945	Censored	1211	Alive	1211	2013	2016	10.4	80	47	Yes	0	No	Yes	No	No	No	No	No	No	No	No	No	No	No	No	No	No	No	No	No	0	0	0
TARGET-20-PAVPMJ	261.42	Male	3421	9.3726	Censored	696	Alive	696	2013	2015	6.7	90	36	Yes	0	No	No	No	No	No	No	No	No	No	No	No	No	No	No	No	No	No	Yes	No	0	0	0
TARGET-20-PAVPVK	128.231	Female	1560	4.27397	Censored	1246	Alive	1246	2013	2016	106.9	94.5	90	Yes	0	No	No	No	No	Yes	No	No	No	No	No	No	No	No	No	No	Yes	No	No	No	0	0	0
TARGET-20-PAVPWB	72.3798	Male	6651	18.2219	Censored	2160	Alive	2160	2013	2019	8.3	21.8	45	Yes	0	No	Yes	No	No	No	No	No	No	No	No	No	No	No	No	No	No	No	No	No	0	0	0
TARGET-20-PAVPXS	62.8417	Male	13	0.0356164	Relapse	58	Dead	178	2013	2013	301.4	0	34	Yes	0	No	No	No	No	No	No	No	No	No	No	No	No	No	No	No	Yes	No	No	No	0	0	0
TARGET-20-PAVPZJ	1179.44	Male	3291	9.01644	Censored	2136	Alive	2136	2013	2019	5.1	71	42	Yes	0	No	No	No	No	No	No	No	No	No	No	No	No	No	No	No	No	No	Yes	No	0	0	0
TARGET-20-PAVRAT	419.201	Male	6432	17.6219	Relapse	140	Dead	181	2013	2013	7.2	23	2	Yes	0	No	No	No	No	No	No	No	No	No	No	No	No	No	No	Yes	No	No	No	No	0	0	0
TARGET-20-PAVRBA	59.5692	Female	5691	15.5918	Censored	1944	Alive	1944	2013	2018	61.1	15	39	Yes	0	No	Yes	No	No	No	No	No	No	No	No	No	No	No	No	No	No	No	No	No	0	0	0
TARGET-20-PAVRCS	41.6029	Male	3331	9.12603	Relapse	126	Dead	191	2013	2013	4.3	0	37	Yes	0	No	No	No	No	No	No	No	No	No	No	No	No	No	No	No	No	No	No	No	0	0	0
TARGET-20-PAVRGN	62.8172	Male	2406	6.59178	Relapse	606	Alive	771	2013	2015	13.5	51	53	Yes	0	No	Yes	No	No	No	No	No	No	No	No	No	No	No	No	No	No	No	No	No	0	0	0
TARGET-20-PAVRHS	51.0959	Female	5942	16.2795	Censored	1881	Alive	1881	2013	2018	5	0	23	Yes	0	No	Yes	No	No	No	No	No	No	No	No	No	No	No	No	No	No	No	No	No	0	0	0
TARGET-20-PAVRJP	72.5801	Male	7775	21.3014	Relapse	347	Dead	824	2013	2015	7	78	72	Yes	0	No	No	No	No	No	Yes	No	No	No	No	No	No	No	No	No	Yes	No	No	No	0	0	0
TARGET-20-PAVRTN	77.5145	Male	3514	9.6274	Relapse	173	Dead	250	2013	2014	55.4	83	90	Yes	0	No	Yes	No	No	No	No	No	No	No	No	Yes	No	No	No	No	No	No	No	No	0	0	0
TARGET-20-PAVRWU	85.7005	Female	6019	16.4904	Relapse	395	Dead	988	2013	2016	0.9	22	0	Yes	0	No	No	No	No	No	No	No	No	No	No	No	No	No	Yes	No	No	No	No	No	0	0	0
TARGET-20-PAVSAN	80.3368	Male	1951	5.34521	Relapse	451	Alive	1840	2013	2018	81.6	30	29.4	Yes	0	No	No	No	No	No	No	No	Yes	No	No	No	No	No	No	No	No	No	No	No	0	0	0
TARGET-20-PAVSCL	68.4468	Male	4708	12.8986	Censored	2003	Alive	2003	2013	2018	36.7	32	13	Yes	0	No	Yes	No	No	No	No	No	No	No	No	No	No	No	No	No	No	No	No	No	0	0	0
TARGET-20-PAVSEJ	38.9605	Male	4360	11.9452	Censored	1917	Alive	1917	2013	2018	31.3	52	41	Yes	0	No	No	No	No	No	No	No	Yes	No	No	No	No	No	No	No	No	No	No	No	0	0	0
TARGET-20-PAVSFB	180.35	Male	4439	12.1616	Relapse	287	Dead	1383	2013	2017	232.6	41	69	Yes	0	No	No	No	No	No	No	Yes	No	No	Yes	No	No	No	No	No	Yes	Yes	No	No	0	0	0
TARGET-20-PAVSHX	39.2543	Male	6152	16.8548	Relapse	476	Dead	623	2013	2015	1.8	95.5	14	Yes	0	No	No	No	No	Yes	No	No	No	No	No	No	No	No	No	No	Yes	No	No	No	0	0	0
TARGET-20-PAVSIX	129.124	Female	4809	13.1753	Censored	2016	Alive	2016	2013	2018	5.4	6	0	Yes	0	No	No	No	No	No	No	No	No	No	No	No	No	No	No	No	No	No	Yes	No	0	0	0
TARGET-20-PAVSIZ	154.595	Female	5657	15.4986	Censored	1793	Alive	1793	2013	2018	21.7	83	49	Yes	0	No	Yes	No	No	No	No	No	No	No	No	No	No	No	No	No	No	No	No	No	0	0	0
TARGET-20-PAVSJN	171.793	Male	1467	4.01918	Relapse	157	Dead	172	2013	2013	345.8	68	71	Yes	0	No	No	No	No	No	No	Yes	No	No	No	No	No	No	No	No	Yes	No	No	No	0	0	0
TARGET-20-PAVSLI	52.8465	Male	943	2.58356	Induction failure	76	Dead	213	2013	2013	13.5	43	11	Yes	0	No	No	No	No	Yes	No	No	No	Yes	No	No	No	No	No	Yes	Yes	No	No	No	0	0	0
TARGET-20-PAVSNL	341.84	Female	6190	16.9589	Censored	1853	Alive	1853	2013	2018	15.7	52	0	Yes	0	No	No	No	No	No	No	No	Yes	No	No	No	No	No	No	No	No	No	No	No	0	0	0
TARGET-20-PAVSSE	233.878	Male	558	1.52877	Relapse	162	Alive	1839	2013	2018	6.1	90	0	Yes	0	No	No	No	No	No	No	No	No	No	No	No	No	No	No	No	Yes	No	No	No	0	0	0
TARGET-20-PAVSVU	55.8647	Female	6634	18.1753	Relapse	337	Alive	2125	2013	2019	11.6	93	90	Yes	0	No	No	No	No	No	No	No	No	No	Yes	No	No	No	Yes	No	No	No	No	No	0	0	0
TARGET-20-PAVSWX	412.462	Male	9192	25.1836	Induction failure	87	Alive	263	2013	2014	67	49	61	Yes	0	No	No	No	No	No	No	No	No	No	No	No	No	No	No	No	No	Yes	No	No	0	0	0
TARGET-20-PAVSYK	122.68	Female	1683	4.61096	Death	284	Dead	284	2013	2014	918.5	0	95	Unknown	0	No	No	No	No	No	No	No	No	No	No	No	No	No	No	No	No	No	No	No	0	0	0
TARGET-20-PAVTBA	59.3279	Female	2717	7.44384	Induction failure	57	Dead	210	2013	2013	15.9	60	57.3	Yes	0	No	No	No	No	No	No	No	No	No	No	No	No	Yes	No	No	No	No	No	No	0	0	0
TARGET-20-PAVTDU	51.8768	Female	4243	11.6247	Relapse	434	Alive	2053	2013	2019	29	50	25	Yes	0	No	No	No	No	No	No	No	No	No	No	No	No	No	No	No	No	No	No	No	0	0	0
TARGET-20-PAVTDW	115.105	Male	963	2.63836	Relapse	459	Alive	462	2013	2014	106.4	95	46	Yes	0	No	No	No	No	Yes	No	No	No	No	No	No	No	No	No	No	Yes	No	No	No	0	0	0
TARGET-20-PAVTFI	38.5828	Female	666	1.82466	Relapse	388	Dead	780	2013	2015	6.9	70	15	Yes	0	No	No	No	No	No	No	No	No	No	No	No	No	No	No	No	No	No	No	No	0	0	0
TARGET-20-PAVTIP	84.4322	Male	6126	16.7836	Censored	415	Alive	415	2013	2014	7	75	62	Yes	0	No	No	No	No	No	No	No	No	No	No	No	No	No	No	No	No	No	No	Yes	0	0	0
TARGET-20-PAVTKK	138.888	Male	5971	16.3589	Censored	1771	Alive	1771	2013	2018	1.1	92	0	Yes	0	No	No	No	No	Yes	No	No	No	No	No	No	No	No	Yes	No	Yes	No	No	No	0	0	0
TARGET-20-PAVTLN	217.743	Female	5440	14.9041	Relapse	496	Dead	635	2013	2015	174.2	90	84	Yes	0	No	No	Yes	No	No	No	No	No	No	No	No	No	No	No	No	No	No	No	No	0	0	0
TARGET-20-PAVTMY	34.1995	Female	4677	12.8137	Death	133	Dead	133	2013	2013	34.6	83	64	Yes	0	No	Yes	No	No	No	No	No	No	No	No	No	No	No	No	No	No	Yes	No	No	0	0	0
TARGET-20-PAVTRM	261.614	Female	4575	12.5342	Relapse	476	Alive	1858	2013	2018	160	94	95	Yes	0	No	No	No	No	No	No	No	No	No	No	No	No	No	No	No	No	No	Yes	No	0	0	0
TARGET-20-PAVTRU	99.1969	Male	5306	14.537	Relapse	270	Dead	780	2013	2015	157	86	84	Yes	0	No	No	No	No	No	No	No	No	No	No	No	No	No	Yes	No	No	Yes	No	No	0	0	0
TARGET-20-PAVTWF	120.567	Male	8664	23.737	Relapse	455	Alive	587	2013	2015	6.6	49	50	Yes	0	No	No	No	No	No	No	No	No	No	No	No	No	No	No	No	No	No	No	No	0	0	0
TARGET-20-PAVTWM	21.5058	Male	175	0.479452	Relapse	389	Dead	1084	2013	2016	5.3	97.5	0	Yes	0	No	No	No	No	No	No	No	No	No	No	No	No	No	No	No	Yes	No	No	No	0	0	0
TARGET-20-PAVTXM	49.2145	Male	2089	5.72329	Death	299	Dead	299	2013	2014	17.2	91	42	Yes	0	No	No	No	No	No	No	No	No	No	No	No	No	No	No	No	No	No	No	No	0	0	0
TARGET-20-PAVUAD	49.9283	Male	4396	12.0438	Censored	2001	Alive	2001	2013	2018	55.7	57	50	Yes	0	No	No	No	No	No	No	No	Yes	No	No	No	No	No	No	No	No	No	No	No	0	0	0
TARGET-20-PAVUAP	91.9417	Male	5091	13.9479	Relapse	329	Alive	1904	2013	2018	74.1	91	69	Yes	0	No	No	No	No	No	No	No	Yes	No	No	No	No	No	No	No	No	No	No	No	0	0	0
TARGET-20-PAVUBN	100.09	Male	5399	14.7918	Relapse	335	Dead	509	2013	2014	1.3	80	19	Yes	0	No	No	No	No	No	No	No	No	No	No	No	No	No	No	No	No	No	No	No	0	0	0
TARGET-20-PAVUDH	237.091	Male	1375	3.76712	Relapse	166	Dead	220	2013	2014	4.8	20	21	Yes	0	No	No	No	No	No	No	No	No	No	No	No	No	No	No	No	Yes	No	No	No	0	0	0
TARGET-20-PAVUEF	267.661	Male	4375	11.9863	Censored	2091	Alive	2091	2013	2019	10.5	43	31.4	Yes	0	No	Yes	No	No	No	No	No	No	No	No	No	No	No	No	No	No	No	No	No	0	0	0
TARGET-20-PAVUGM	7.28105	Male	8597	23.5534	Relapse	151	Dead	529	2013	2014	6.9	74	55	Yes	0	Yes	No	No	No	No	No	No	No	No	No	No	No	No	No	No	No	Yes	No	No	0	0	0
TARGET-20-PAVUHF	69.0555	Female	5294	14.5041	Censored	1655	Alive	1655	2013	2018	3.9	95	20	Yes	0	No	No	No	No	No	No	No	No	No	No	No	No	No	No	No	No	No	No	No	0	0	0
TARGET-20-PAVUJA	60.3165	Female	492	1.34795	Relapse	390	Dead	550	2013	2014	4.9	15	8	Yes	0	No	No	No	No	No	No	No	No	No	No	No	No	No	No	No	No	No	No	No	0	0	0
TARGET-20-PAVULK	133.682	Male	3680	10.0822	Relapse	689	Dead	1055	2013	2016	97.1	97	0	Yes	0	No	No	No	No	No	No	No	No	No	No	No	No	No	No	No	No	No	No	No	0	0	0
TARGET-20-PAVUPS	24.4214	Male	3007	8.23836	Censored	2021	Alive	2021	2013	2019	20	55	6	Yes	0	No	No	No	No	No	No	No	Yes	No	No	No	No	No	No	No	No	No	No	No	0	0	0
TARGET-20-PAVUPX	107.099	Male	1051	2.87945	Censored	2023	Alive	2023	2013	2019	280.1	86	78	Yes	0	No	No	No	No	Yes	No	No	No	No	No	No	No	No	No	No	Yes	No	No	No	0	0	0
TARGET-20-PAVUUU	269.402	Female	6477	17.7452	Censored	1965	Alive	1965	2013	2018	0.8	68	0	Yes	0	No	No	No	No	No	No	No	No	No	No	No	No	No	No	No	No	No	Yes	No	0	0	0
TARGET-20-PAVUVD	283.317	Male	5896	16.1534	Censored	1786	Alive	1786	2013	2018	16.9	30	13.5	Yes	0	No	No	No	No	No	No	No	Yes	No	No	No	No	No	No	No	No	No	No	No	0	0	0
TARGET-20-PAVUVI	378.49	Male	1335	3.65753	Censored	1897	Alive	1897	2013	2018	199.1	91	86	Yes	0	No	No	No	No	Yes	No	No	No	No	No	No	No	No	No	No	Yes	No	No	No	0	0	0
TARGET-20-PAVUZN	63.8903	Female	582	1.59452	Relapse	185	Alive	1241	2013	2016	5.7	93	9	Yes	0	No	No	No	No	No	Yes	No	No	No	No	No	No	No	No	No	Yes	No	No	No	0	0	0
TARGET-20-PAVVAB	531.674	Male	3182	8.71781	Relapse	769	Dead	1349	2013	2017	51.6	91	72	Yes	0	No	No	No	No	Yes	No	No	No	No	No	No	No	No	No	No	Yes	No	No	No	0	0	0
TARGET-20-PAVVAM	87.7823	Female	4014	10.9973	Relapse	441	Dead	651	2013	2015	16.2	76	92	Yes	0	No	Yes	No	No	No	No	No	No	No	No	No	No	No	Yes	No	No	No	No	No	0	0	0
TARGET-20-PAVVAT	205.88	Female	1979	5.42192	Relapse	401	Alive	1969	2013	2018	8.2	37	7	Yes	0	Yes	No	No	No	No	No	No	No	No	No	No	No	No	No	No	No	Yes	No	No	0	0	0
TARGET-20-PAVVCS	152.036	Male	9732	26.663	Relapse	221	Alive	2035	2013	2019	176.3	64	84	Yes	0	No	No	No	No	No	No	No	No	No	No	No	No	No	No	No	No	No	No	No	0	0	0
TARGET-20-PAVVKU	174.753	Male	800	2.19178	Relapse	177	Dead	313	2013	2014	9.8	41	7.8	Yes	0	No	No	No	No	No	No	No	No	No	No	No	No	No	No	No	No	No	No	No	0	0	0
TARGET-20-PAVVTF	35.8648	Male	3713	10.1726	Censored	1652	Alive	1652	2013	2018	21.5	76	36	Yes	0	No	No	No	Yes	No	No	No	No	No	No	No	No	No	No	No	Yes	No	No	No	0	0	0
TARGET-20-PAVVUT	39.2564	Female	4990	13.6712	Censored	1717	Alive	1717	2013	2018	0.8	75	2	Yes	0	No	No	No	No	No	No	No	No	No	No	No	No	No	No	No	No	No	No	No	0	0	0
TARGET-20-PAVWBB	67.4719	Male	7214	19.7644	Censored	1960	Alive	1960	2013	2018	164.7	95	92	Yes	0	No	No	No	No	No	No	No	No	No	No	No	No	No	No	No	No	Yes	Yes	No	0	0	0
TARGET-20-PAVWBW	660.245	Female	108	0.29589	Relapse	615	Dead	706	2013	2015	58	75	52.9	Yes	0	No	No	No	No	Yes	No	No	No	No	No	No	No	No	No	No	Yes	No	No	No	0	0	0
TARGET-20-PAVWEA	13.8366	Female	187	0.512329	Censored	1918	Alive	1918	2013	2018	355.6	0	97	Yes	0	No	No	No	No	Yes	No	No	No	No	No	No	No	No	No	No	Yes	No	No	No	0	0	0
TARGET-20-PAVWFA	26.3369	Female	4662	12.7726	Relapse	272	Alive	1941	2013	2018	6.4	38	37	Yes	0	No	Yes	No	No	No	No	No	No	No	No	No	No	No	No	No	No	No	No	No	0	0	0
TARGET-20-PAVWJK	243.966	Female	8223	22.5288	Induction failure	74	Dead	505	2013	2014	12.8	87	61	Yes	0	No	No	No	No	Yes	No	No	No	No	No	No	No	No	No	No	Yes	No	No	No	0	0	0
TARGET-20-PAVWJV	491.092	Male	5365	14.6986	Censored	1279	Alive	1279	2013	2017	3	28	7	Yes	0	No	No	No	No	No	No	No	No	No	No	No	No	No	No	No	No	No	Yes	No	0	0	0
TARGET-20-PAVWJY	126.587	Male	632	1.73151	Relapse	146	Dead	519	2013	2015	18.3	81	33	Yes	0	No	No	No	No	No	Yes	No	No	No	No	No	No	No	No	No	Yes	No	No	No	0	0	0
TARGET-20-PAVWNG	76.12	Male	909	2.49041	Relapse	169	Dead	272	2013	2014	9.3	21	0	Yes	0	No	No	No	No	No	No	No	No	No	No	No	No	No	No	No	No	No	No	No	0	0	0
TARGET-20-PAVWPW	28.8114	Male	383	1.04932	Induction failure	77	Dead	279	2013	2014	8.7	31.5	33	Yes	0	No	No	No	No	No	No	No	No	No	No	No	No	No	Yes	No	No	No	No	No	0	0	0
TARGET-20-PAVWRI	408.623	Male	2987	8.18356	Censored	2026	Alive	2026	2013	2019	10.2	71	65	Yes	0	No	Yes	No	No	No	No	No	No	No	Yes	No	No	No	No	No	No	No	No	No	0	0	0
TARGET-20-PAVWRN	85.5494	Female	4647	12.7315	Relapse	239	Dead	597	2013	2015	115.8	94	91	Yes	0	No	No	No	No	No	No	No	No	No	No	No	No	No	No	No	No	No	No	No	0	0	0
TARGET-20-PAVWRR	48.5213	Female	766	2.09863	Induction failure	68	Dead	158	2013	2014	43.1	0	75	Yes	0	No	No	No	No	No	No	No	No	No	No	No	No	No	Yes	Yes	No	No	No	No	0	0	0
TARGET-20-PAVWRV	54.1014	Male	719	1.96986	Censored	1889	Alive	1889	2013	2018	11.2	50	5	Unknown	0	No	No	No	No	No	No	No	No	No	No	No	No	No	No	No	No	No	No	No	0	0	0
TARGET-20-PAVWUU	29.3147	Male	441	1.20822	Relapse	276	Dead	662	2013	2015	6.1	18	0	Yes	0	No	No	No	No	Yes	No	No	No	No	No	Yes	No	No	No	No	Yes	No	No	No	0	0	0
TARGET-20-PAVWVT	25.02	Female	3156	8.64658	Relapse	184	Alive	2019	2013	2019	64.3	86	77	Yes	0	No	No	No	No	No	No	No	No	No	No	No	No	No	No	No	No	No	No	No	0	0	0
TARGET-20-PAVWXI	84.8371	Male	5006	13.7151	Censored	993	Alive	993	2013	2016	1	90	0	Yes	0	No	No	No	No	Yes	No	No	No	No	No	No	No	No	Yes	No	Yes	No	No	No	0	0	0
TARGET-20-PAVWZV	187.638	Female	3295	9.0274	Censored	1727	Alive	1727	2013	2018	91.4	82.5	92	Yes	0	No	No	No	No	No	No	No	No	No	No	No	No	No	No	No	No	Yes	Yes	No	0	0	0
TARGET-20-PAVXCF	40.9044	Male	107	0.293151	Censored	1632	Alive	1632	2013	2018	7.2	2.8	0	Yes	0	No	No	No	No	No	No	No	No	No	No	No	No	No	No	No	Yes	No	No	No	0	0	0
TARGET-20-PAVXDS	291.508	Female	7773	21.2959	Death	129	Dead	129	2013	2014	1.3	61.6	31	Yes	0	No	No	No	No	No	No	No	No	No	Yes	No	No	No	No	No	No	No	No	No	0	0	0
TARGET-20-PAVXEB	108.698	Female	2526	6.92055	Relapse	577	Dead	920	2013	2016	46.5	58	6	Yes	0	No	No	No	No	No	No	No	No	No	No	No	No	No	No	No	No	No	No	No	0	0	0
TARGET-20-PAVXEL	74.0561	Male	845	2.31507	Relapse	189	Alive	1772	2013	2018	241.6	0	79	Unknown	0	No	No	No	No	Yes	No	No	No	No	No	No	No	No	No	No	Yes	No	No	No	0	0	0
TARGET-20-PAVXFA	17.8433	Male	1767	4.8411	Death	127	Dead	127	2013	2014	71.1	44	33	Yes	0	No	Yes	No	No	No	No	No	No	No	No	No	No	No	No	No	No	No	No	No	0	0	0
TARGET-20-PAVXLY	141.27	Female	5319	14.5726	Relapse	218	Dead	296	2013	2014	97.9	47	21	Yes	0	No	No	No	Yes	No	No	No	No	No	No	No	No	No	No	No	Yes	No	No	No	0	0	0
TARGET-20-PAVXME	92.7706	Male	1375	3.76712	Induction failure	87	Alive	1812	2013	2018	29.8	82	29	Yes	0	Yes	No	No	No	No	No	No	No	No	No	No	No	No	No	No	No	No	No	No	0	0	0
TARGET-20-PAVXNZ	153.911	Male	821	2.24932	Censored	122	Alive	122	2013	2014	26	39	39	Yes	0	No	No	No	No	No	No	No	No	No	No	No	No	No	No	No	No	No	No	No	0	0	0
TARGET-20-PAVXPB	186.498	Male	744	2.03836	Relapse	334	Alive	1901	2013	2018	9.9	68	22	Yes	0	No	No	No	No	No	No	No	No	No	No	No	No	No	No	No	No	No	No	No	0	0	0
TARGET-20-PAVXRM	73.3477	Male	2599	7.12055	Induction failure	82	Dead	325	2013	2014	30.4	55	43	Yes	0	No	No	No	No	No	No	No	No	No	No	No	No	No	No	No	No	Yes	No	No	0	0	0
TARGET-20-PAVXSH	28.6615	Male	533	1.46027	Censored	1754	Alive	1754	2013	2018	24.2	58	17	Yes	0	No	No	No	No	No	No	No	No	No	No	No	No	No	No	Yes	No	No	No	No	0	0	0
TARGET-20-PAVXUC	21.2288	Female	5969	16.3534	Relapse	302	Dead	428	2013	2014	64.1	0	50	Yes	0	No	No	No	No	No	No	No	No	No	No	No	No	No	No	No	No	Yes	No	No	0	0	0
TARGET-20-PAVXUR	36.7762	Male	8306	22.7562	Censored	1823	Alive	1823	2013	2018	128.9	87	23.2	Yes	0	No	No	No	No	Yes	No	No	No	No	No	No	No	No	No	No	Yes	No	No	No	0	0	0
TARGET-20-PAVXZH	33.1596	Male	4443	12.1726	Censored	1756	Alive	1756	2013	2018	4.8	61	50	Yes	0	No	No	No	No	No	No	No	No	No	No	No	No	No	No	No	No	No	No	Yes	0	0	0
TARGET-20-PAVXZL	66.3846	Male	339	0.928767	Relapse	324	Dead	717	2013	2015	70.6	88	88	Yes	0	No	No	No	No	No	No	No	No	No	No	No	No	No	No	No	No	No	No	No	0	0	0
TARGET-20-PAVXZS	464.899	Female	2997	8.21096	Death	207	Dead	207	2013	2014	5	43	25	Yes	0	No	Yes	No	No	No	No	No	No	No	No	No	No	No	No	No	No	No	No	No	0	0	0
TARGET-20-PAVYFM	11.8502	Female	5884	16.1205	Censored	1634	Alive	1634	2013	2018	60.6	43	9	Yes	0	No	Yes	No	No	No	No	No	No	No	No	No	No	No	No	No	No	No	No	No	0	0	0
TARGET-20-PAVYKS	12.1885	Female	50	0.136986	Censored	0	Alive	5	2013	2013	0	0	0	Unknown	0	No	No	No	No	No	No	No	No	No	No	No	No	No	No	No	No	No	No	No	0	0	0
TARGET-20-PAVYLW	69.8986	Female	546	1.49589	Relapse	333	Dead	365	2013	2014	8.4	27	8	Yes	0	No	No	No	No	No	No	No	No	No	No	No	No	No	No	No	No	No	No	No	0	0	0
TARGET-20-PAVYNF	145.129	Male	1157	3.16986	Censored	1959	Alive	1959	2013	2019	6.3	60	0	Yes	0	No	No	No	No	No	No	No	No	No	No	No	No	No	No	No	No	No	No	No	0	0	0
TARGET-20-PAVYPX	193.413	Female	3523	9.65205	Censored	1748	Alive	1748	2013	2018	3.7	96.4	0	Yes	0	No	No	No	No	Yes	No	No	No	No	No	No	No	No	No	No	Yes	No	No	No	0	0	0
TARGET-20-PAVYTI	134.215	Female	7280	19.9452	Censored	1993	Alive	1993	2013	2019	2.1	58	5	Yes	0	No	No	No	No	No	No	No	No	No	No	No	No	No	No	No	No	No	Yes	No	0	0	0
TARGET-20-PAVYVH	94.9211	Male	6105	16.726	Censored	1953	Alive	1953	2013	2019	19.9	0	72	Yes	0	No	No	No	No	No	No	No	No	No	No	No	No	No	No	No	No	No	No	Yes	0	0	0
TARGET-20-PAVYVR	103.474	Male	358	0.980822	Censored	1539	Alive	1539	2014	2018	38.7	69	61	Yes	0	No	No	No	No	No	No	Yes	No	No	No	No	No	No	No	No	Yes	No	No	No	0	0	0
TARGET-20-PAVYYR	81.5216	Male	5981	16.3863	Relapse	211	Dead	248	2013	2014	101.7	95	84	Yes	0	No	No	No	Yes	No	No	No	No	No	No	No	No	No	No	No	Yes	No	No	No	0	0	0
TARGET-20-PAVZBA	29.6436	Male	5948	16.2959	Death	82	Dead	82	2013	2013	212.4	50	72	Yes	0	No	No	No	Yes	No	No	No	No	No	No	No	No	No	No	No	Yes	No	No	No	0	0	0
TARGET-20-PAVZBG	73.8303	Male	2851	7.81096	Relapse	538	Dead	1671	2013	2018	191.6	80	90	Yes	0	No	No	No	No	No	No	No	No	Yes	No	Yes	No	No	No	No	No	No	No	No	0	0	0
TARGET-20-PAVZBM	405.849	Female	540	1.47945	Censored	1636	Alive	1636	2013	2018	54	45.8	8	Yes	0	No	No	No	No	No	No	No	No	No	No	No	No	No	No	No	Yes	No	No	No	0	0	0
TARGET-20-PAVZCR	34.4428	Male	4192	11.4849	Censored	1631	Alive	1631	2013	2018	88.3	26.7	27	Yes	0	No	Yes	No	No	No	No	No	No	No	No	No	No	No	No	No	No	No	No	No	0	0	0
TARGET-20-PAVZEC	78.0237	Female	5131	14.0575	Relapse	759	Alive	1988	2013	2019	7.5	96	80	Yes	0	No	No	No	No	No	No	No	No	No	No	Yes	No	No	No	No	No	No	No	No	0	0	0
TARGET-20-PAVZFT	351.48	Female	4922	13.4849	Death	672	Dead	672	2013	2015	1.1	40	0	Yes	0	No	No	No	No	No	No	No	No	No	No	No	No	No	Yes	No	No	No	No	No	0	0	0
TARGET-20-PAVZIB	70.7057	Male	5137	14.074	Relapse	269	Dead	724	2013	2015	103.8	91	89	Yes	0	No	No	No	No	No	No	No	No	No	No	Yes	No	No	No	No	No	No	No	Yes	0	0	0
TARGET-20-PAVZIF	9.06886	Female	7170	19.6438	Death	169	Dead	169	2013	2014	4.8	25	0	Yes	0	No	No	No	No	No	No	No	No	No	No	No	No	No	No	No	No	No	Yes	No	0	0	0
TARGET-20-PAVZJM	51.2744	Female	6144	16.8329	Censored	1887	Alive	1887	2013	2018	57.4	83	66	Yes	0	No	No	No	No	Yes	No	No	No	No	No	No	No	No	No	No	Yes	No	No	No	0	0	0
TARGET-20-PAVZJX	19.2391	Female	2376	6.50959	Censored	1593	Alive	1593	2013	2018	9.6	43	66	Yes	0	No	Yes	No	No	No	No	No	No	No	No	No	No	No	No	No	No	No	No	No	0	0	0
TARGET-20-PAVZNG	119.457	Male	701	1.92055	Censored	1612	Alive	1612	2013	2018	2.6	90	0	Yes	0	No	No	No	No	No	No	No	No	No	No	No	No	No	No	No	Yes	No	No	No	0	0	0
TARGET-20-PAVZTJ	647.768	Female	234	0.641096	Censored	1944	Alive	1944	2013	2019	34.3	65	0	Yes	0	No	No	No	No	No	No	No	No	No	No	No	No	No	No	No	Yes	No	No	No	0	0	0
TARGET-20-PAVZYI	93.8985	Male	4618	12.6521	Death without remission	4	Dead	4	2013	2013	14.1	88	0	Unknown	0	No	No	No	No	No	No	No	No	No	No	No	No	No	No	No	No	No	No	No	0	0	0
TARGET-20-PAVZZC	103.376	Female	3373	9.2411	Induction failure	32	Dead	480	2013	2015	219.8	0	63	Yes	0	No	No	No	Yes	No	No	No	No	No	No	No	No	No	No	No	Yes	No	No	No	0	0	0
TARGET-20-PAWAAX	47.7205	Male	1454	3.98356	Censored	1931	Alive	1931	2013	2019	36.6	59	62	Yes	0	No	Yes	No	No	No	No	No	No	No	No	No	No	No	No	No	No	No	No	No	0	0	0
TARGET-20-PAWABG	118.364	Female	4811	13.1808	Censored	1953	Alive	1953	2013	2019	9.4	36	30	Yes	0	No	Yes	No	No	No	No	No	No	No	No	No	No	No	No	No	No	No	No	No	0	0	0
TARGET-20-PAWACC	353.94	Female	1874	5.13425	Censored	1924	Alive	1924	2013	2019	276.2	97	70	Yes	0	No	No	No	Yes	No	No	No	No	No	No	No	No	No	No	No	Yes	No	No	No	0	0	0
TARGET-20-PAWAFE	143.512	Male	1556	4.26301	Censored	1620	Alive	1620	2013	2018	3.9	0	0	Yes	0	No	No	No	No	No	No	No	No	No	No	No	No	No	No	No	No	No	No	No	0	0	0
TARGET-20-PAWAFT	110.137	Female	4561	12.4959	Death	270	Dead	270	2013	2014	280.1	0	79	Yes	0	No	No	No	No	No	No	No	No	No	No	No	No	No	No	No	No	Yes	No	No	0	0	0
TARGET-20-PAWAIG	594.426	Male	6449	17.6685	Relapse	237	Dead	266	2013	2014	1.8	70	60	Yes	0	No	No	No	No	No	No	No	No	No	No	No	No	No	No	Yes	Yes	No	No	No	0	0	0
TARGET-20-PAWAKF	86.4674	Male	4159	11.3945	Relapse	358	Dead	1158	2013	2017	473.2	0	89	Unknown	0	No	No	No	No	No	No	No	No	No	No	No	No	No	No	No	No	No	No	No	0	0	0
TARGET-20-PAWAMB	58.7839	Female	763	2.09041	Relapse	189	Dead	451	2013	2015	77.3	23	16	Yes	0	No	No	No	No	No	No	No	No	No	No	Yes	No	No	No	No	No	Yes	No	No	0	0	0
TARGET-20-PAWAMF	16.6211	Female	6585	18.0411	Censored	1585	Alive	1585	2013	2018	13.9	29	56	Yes	0	No	Yes	No	No	No	No	No	No	No	No	Yes	No	No	No	No	No	No	No	No	0	0	0
TARGET-20-PAWAMM	52.9189	Male	6259	17.1479	Relapse	263	Alive	1855	2013	2018	160	35	70	Yes	0	No	No	No	No	No	No	No	No	No	No	No	No	No	No	No	No	No	No	Yes	0	0	0
TARGET-20-PAWANV	43.6017	Male	238	0.652055	Relapse	915	Alive	1713	2013	2018	117.4	69	81	Yes	0	No	No	No	No	No	No	No	Yes	No	No	No	No	No	No	No	No	No	No	No	0	0	0
TARGET-20-PAWAWL	124.974	Male	3267	8.95068	Censored	624	Alive	624	2013	2015	25.9	63	5	Yes	0	No	No	No	No	No	No	No	Yes	No	No	No	No	No	No	No	No	No	No	No	0	0	0
TARGET-20-PAWAXV	200.449	Male	330	0.90411	Relapse	245	Dead	584	2013	2015	10.4	0	0	Yes	0	No	No	No	No	No	No	No	Yes	No	No	No	No	No	No	No	No	No	No	No	0	0	0
TARGET-20-PAWBAS	349.307	Male	7321	20.0575	Relapse	680	Alive	785	2013	2016	6.5	25	11	Yes	0	No	No	No	No	No	No	No	No	No	No	No	No	No	Yes	No	No	No	No	No	0	0	0
TARGET-20-PAWBDK	732.73	Female	3724	10.2027	Censored	1558	Alive	1558	2013	2018	143.1	97	90	Yes	0	No	No	No	No	No	No	No	No	No	No	No	No	No	No	No	No	No	Yes	No	0	0	0
TARGET-20-PAWBRP	67.3944	Female	6426	17.6055	Relapse	263	Alive	789	2013	2016	79.7	38.5	15	Yes	0	No	No	No	No	No	No	No	No	No	No	No	No	No	No	No	No	No	No	No	0	0	0
TARGET-20-PAWBSE	43.935	Male	6528	17.8849	Relapse	393	Alive	1653	2013	2018	127	38	25	Yes	0	No	No	No	No	No	No	No	Yes	No	No	No	No	No	No	No	No	No	No	No	0	0	0
TARGET-20-PAWBSF	24.3139	Female	2274	6.23014	Relapse	238	Dead	316	2013	2014	51.4	70	79	Yes	0	No	No	No	No	No	Yes	No	No	No	No	No	No	No	No	No	Yes	No	No	No	0	0	0
TARGET-20-PAWBSJ	203.469	Male	4905	13.4384	Relapse	308	Dead	629	2013	2015	8.1	42	34	Yes	0	No	Yes	No	No	No	No	No	No	No	No	No	No	No	No	No	No	No	No	No	0	0	0
TARGET-20-PAWBTJ	421.106	Female	310	0.849315	Censored	1686	Alive	1686	2013	2018	21	48	31	Yes	0	No	No	No	No	No	No	No	No	No	Yes	No	No	No	No	No	No	No	No	No	0	0	0
TARGET-20-PAWBUN	145.569	Female	660	1.80822	Censored	1771	Alive	1771	2013	2018	17.1	78	26	Yes	0	No	No	No	No	Yes	No	No	No	No	No	No	No	No	No	No	Yes	No	No	No	0	0	0
TARGET-20-PAWBVL	42.6399	Female	4693	12.8575	Induction failure	77	Alive	1635	2013	2018	211.1	77	95	Yes	0	No	No	No	No	No	No	No	No	No	No	No	No	No	No	No	No	Yes	No	No	0	0	0
TARGET-20-PAWBVW	61.0334	Male	393	1.07671	Induction failure	46	Dead	85	2013	2014	131.5	65	36	Yes	0	No	No	No	No	Yes	No	No	No	No	No	No	No	No	Yes	No	Yes	No	No	No	0	0	0
TARGET-20-PAWBYK	303.097	Male	1422	3.89589	Induction failure	76	Alive	1611	2013	2018	5.4	80	0	Yes	0	No	No	No	No	No	No	No	No	No	No	No	No	No	No	No	No	No	No	No	0	0	0
TARGET-20-PAWCAW	70.3876	Male	1871	5.12603	Induction failure	96	Alive	1601	2013	2018	329.2	79.3	73	Yes	0	No	No	No	No	No	No	No	No	No	No	No	No	No	No	No	No	Yes	No	No	0	0	0
TARGET-20-PAWCBJ	94.502	Male	6539	17.9151	Censored	1605	Alive	1605	2013	2018	15	30	9	Yes	0	No	No	No	No	No	No	No	No	No	No	No	No	No	No	No	No	Yes	Yes	No	0	0	0
TARGET-20-PAWCBZ	92.5486	Female	5361	14.6877	Relapse	444	Alive	1658	2013	2018	28.3	28.4	13	Yes	0	No	Yes	No	No	No	No	No	No	No	No	Yes	No	No	No	No	No	No	No	No	0	0	0
TARGET-20-PAWCCR	43.2843	Male	7238	19.8301	Relapse	521	Alive	1677	2013	2018	8.9	75.3	43	Yes	0	No	No	No	No	No	No	No	No	No	No	Yes	No	No	No	No	No	No	No	No	0	0	0
TARGET-20-PAWCGM	236.201	Male	648	1.77534	Relapse	468	Alive	1674	2013	2018	5.9	27	0	Yes	0	No	No	No	No	Yes	No	No	No	No	No	No	No	No	No	No	Yes	No	No	No	0	0	0
TARGET-20-PAWCII	82.9641	Male	353	0.967123	Censored	1594	Alive	1594	2013	2018	9.5	96	4	Yes	0	No	No	No	No	No	No	No	No	No	No	No	No	No	No	No	Yes	No	No	No	0	0	0
TARGET-20-PAWCIL	21.0717	Female	2074	5.68219	Induction failure	49	Alive	1684	2013	2018	39	31	55	Yes	0	No	Yes	No	No	No	No	No	No	No	No	Yes	No	No	No	No	No	No	No	No	0	0	0
TARGET-20-PAWCJK	51.529	Female	6201	16.989	Relapse	260	Dead	353	2013	2014	121	39.8	26	Yes	0	No	No	No	No	No	No	No	No	No	No	No	No	No	No	No	No	No	Yes	No	0	0	0
TARGET-20-PAWCKH	243.97	Female	3083	8.44658	Censored	1553	Alive	1553	2013	2018	218.4	64	91	Yes	0	No	No	No	No	No	No	No	No	No	No	No	No	No	No	No	No	No	No	Yes	0	0	0
TARGET-20-PAWCKI	76.9295	Male	2565	7.0274	Relapse	256	Dead	383	2013	2015	30.7	73	50	Yes	0	No	No	No	No	No	No	No	No	No	No	No	No	No	Yes	No	No	No	No	No	0	0	0
TARGET-20-PAWCLC	294.342	Female	5369	14.7096	Censored	723	Alive	723	2013	2015	6.7	66	27	Yes	0	No	Yes	No	No	No	No	No	No	No	No	No	No	No	No	No	No	No	No	No	0	0	0
TARGET-20-PAWCXR	12.9476	Male	5120	14.0274	Censored	1589	Alive	1589	2014	2018	5.7	73	44	Yes	0	No	No	No	No	Yes	No	No	No	No	No	No	No	No	No	No	Yes	No	No	No	0	0	0
TARGET-20-PAWDBB	227.327	Female	5303	14.5288	Censored	1804	Alive	1804	2014	2018	7.4	70	48	Yes	0	No	No	No	No	No	No	No	Yes	No	No	No	No	No	No	No	No	No	No	No	0	0	0
TARGET-20-PAWDBS	56.9611	Male	362	0.991781	Relapse	225	Alive	1587	2014	2018	59.7	53.2	53	Yes	0	No	No	No	No	No	No	No	No	No	No	No	No	No	No	No	No	No	No	No	0	0	0
TARGET-20-PAWDCZ	135.682	Male	4810	13.1781	Censored	1398	Alive	1398	2014	2017	329.9	70	93	Yes	0	No	No	No	No	No	No	No	No	No	No	No	No	No	No	No	No	Yes	No	Yes	0	0	0
TARGET-20-PAWDDC	153.273	Female	5587	15.3068	Censored	1425	Alive	1425	2014	2017	7	29	7	Yes	0	No	Yes	No	No	No	No	No	No	No	No	No	No	No	No	No	No	No	No	No	0	0	0
TARGET-20-PAWDEG	194.219	Female	5485	15.0274	Censored	468	Alive	468	2014	2015	4.4	95	11	Yes	0	No	No	No	No	No	No	No	No	No	No	No	No	No	No	No	No	No	No	No	0	0	0
TARGET-20-PAWDHA	84.8821	Female	1267	3.47123	Relapse	214	Dead	440	2014	2015	7	3.5	0	Yes	0	Unknown	Unknown	Unknown	Unknown	Unknown	Unknown	Unknown	Unknown	Unknown	Unknown	Unknown	Unknown	Unknown	Unknown	Unknown	Unknown	No	No	No	0	0	0
TARGET-20-PAWDKU	100.18	Male	4309	11.8055	Censored	374	Alive	829	2014	2016	3.6	50	38.5	Yes	0	No	Yes	No	No	No	No	No	No	No	No	No	No	No	No	No	No	No	No	No	0	0	0
TARGET-20-PAWDNF	20.3756	Female	2832	7.7589	Relapse	841	Alive	1582	2014	2018	35.5	72	50.4	Yes	0	No	Yes	No	No	No	No	No	No	No	No	No	No	No	No	No	No	No	No	No	0	0	0
TARGET-20-PAWDNM	96.1401	Female	4703	12.8849	Relapse	335	Dead	352	2014	2015	7.3	50	0	Yes	0	No	No	No	No	No	No	No	No	No	No	No	No	No	No	No	No	No	No	No	0	0	0
TARGET-20-PAWDPD	22.3669	Female	1274	3.49041	Censored	1528	Alive	1528	2014	2018	7.6	0	0	Yes	0	No	No	No	No	No	No	No	No	No	No	No	No	No	Yes	Yes	No	No	No	No	0	0	0
TARGET-20-PAWDTR	137.594	Female	6241	17.0986	Induction failure	76	Dead	214	2014	2014	46.8	41	40	Yes	0	No	No	No	No	No	No	No	No	No	No	No	No	No	Yes	Yes	No	No	No	No	0	0	0
TARGET-20-PAWDTX	156.607	Male	4790	13.1233	Relapse	398	Dead	655	2014	2015	1.4	87	0	Yes	0	No	No	No	No	No	No	No	No	No	No	No	No	No	No	No	No	Yes	No	No	0	0	0
TARGET-20-PAWDVC	81.7481	Male	6558	17.9671	Induction failure	77	Dead	710	2014	2016	7.4	60	61.8	Yes	0	No	No	No	No	No	No	No	No	No	No	No	No	No	No	No	No	No	No	No	0	0	0
TARGET-20-PAWDVL	48.7342	Female	6019	16.4904	Censored	363	Alive	363	2014	2015	2.1	20	0	Yes	0	No	Yes	No	No	No	No	No	No	No	No	Yes	No	No	No	No	No	No	No	No	0	0	0
TARGET-20-PAWDWA	12.7233	Male	700	1.91781	Relapse	773	Dead	879	2014	2016	37.9	43	43	Yes	0	No	No	No	No	No	No	No	No	No	No	Yes	No	No	No	No	No	No	No	No	0	0	0
TARGET-20-PAWDYG	10.1509	Male	274	0.750685	Relapse	125	Dead	141	2014	2014	3.1	17.2	0	Yes	0	No	No	No	No	No	No	No	No	No	No	No	No	No	No	No	Yes	No	No	No	0	0	0
TARGET-20-PAWEAD	72.753	Female	2816	7.71507	Relapse	531	Alive	1566	2014	2018	322.4	75	96	Yes	0	No	No	No	No	No	No	No	No	No	No	No	No	No	No	No	No	Yes	No	No	0	0	0
TARGET-20-PAWEAN	39.0688	Female	6344	17.3808	Censored	1440	Alive	1440	2014	2018	6.4	67	0	Yes	0	No	Yes	No	No	No	No	No	No	No	No	No	No	No	No	No	No	No	No	No	0	0	0
TARGET-20-PAWEBC	219.5	Male	7231	19.811	Death	175	Dead	175	2014	2014	11.1	25.5	52	Yes	0	No	Yes	No	No	No	No	No	No	No	No	No	No	No	Yes	No	No	No	No	No	0	0	0
TARGET-20-PAWEBG	54.3196	Male	3662	10.0329	Relapse	334	Dead	347	2014	2015	14.6	89	60	Yes	0	No	No	No	No	No	No	Yes	No	No	No	No	No	No	No	No	Yes	No	No	No	0	0	0
TARGET-20-PAWECG	32.7064	Female	260	0.712329	Relapse	592	Alive	1606	2014	2018	5	55	0	Yes	0	No	No	No	No	Yes	No	No	No	No	No	No	No	No	No	No	Yes	No	No	No	0	0	0
TARGET-20-PAWEDY	115.52	Male	668	1.83014	Censored	1834	Alive	1834	2014	2019	6.1	25	4	Yes	0	No	No	No	No	No	No	No	No	No	No	No	No	No	Yes	No	No	No	No	No	0	0	0
TARGET-20-PAWEEB	131.19	Male	4664	12.7781	Censored	1660	Alive	1660	2014	2018	20.7	65	12	Yes	0	No	No	No	No	No	No	No	No	No	No	No	No	No	No	No	No	No	No	No	0	0	0
TARGET-20-PAWEFF	16.1675	Male	1168	3.2	Censored	1781	Alive	1781	2014	2018	6.1	29	20	Yes	0	No	No	No	No	No	No	No	No	No	No	No	No	No	No	No	Yes	No	No	No	0	0	0
TARGET-20-PAWEFT	30.7019	Male	2379	6.51781	Relapse	1624	Alive	1672	2014	2018	2.5	32	30	Yes	0	No	No	No	No	No	No	No	No	No	Yes	No	No	No	No	No	No	No	No	No	0	0	0
TARGET-20-PAWEKL	137.718	Male	4855	13.3014	Relapse	699	Alive	1586	2014	2018	11.2	36	45	Yes	0	No	Yes	No	No	No	No	No	No	No	No	No	No	No	No	No	No	No	No	No	0	0	0
TARGET-20-PAWEKU	68.7998	Male	739	2.02466	Censored	1653	Alive	1653	2014	2018	10.2	34	9	Yes	0	No	No	No	No	No	No	No	No	No	No	No	No	No	No	No	No	No	No	No	0	0	0
TARGET-20-PAWEKW	61.5113	Male	576	1.57808	Relapse	385	Dead	890	2014	2016	9.5	79.5	10	Yes	0	No	No	No	No	No	No	No	No	No	No	No	No	No	No	No	Yes	No	No	No	0	0	0
TARGET-20-PAWENM	123.453	Male	3112	8.52603	Relapse	521	Alive	1591	2014	2018	82.3	70	70.7	Yes	0	No	No	No	No	No	No	No	Yes	No	No	No	No	No	No	No	No	No	No	No	0	0	0
TARGET-20-PAWERK	152.186	Female	2858	7.83014	Relapse	366	Dead	546	2014	2015	1	19	0	Yes	0	No	No	No	No	No	No	Yes	No	No	No	No	No	No	No	No	Yes	No	No	No	0	0	0
TARGET-20-PAWERN	160.184	Female	4957	13.5808	Censored	1489	Alive	1489	2014	2018	96.5	70	50	Yes	0	No	No	No	No	No	No	No	Yes	No	No	No	No	No	No	No	No	No	No	No	0	0	0
TARGET-20-PAWESF	215.441	Male	3628	9.93973	Censored	1679	Alive	1679	2014	2018	5.9	21	33	Yes	0	No	Yes	No	No	No	No	No	No	No	No	No	No	No	No	No	No	No	No	No	0	0	0
TARGET-20-PAWEVC	195	Female	5385	14.7534	Censored	1093	Alive	1093	2014	2017	210.7	95	94	Yes	0	No	No	No	No	No	No	No	No	No	No	No	No	No	Yes	No	No	Yes	No	No	0	0	0
TARGET-20-PAWEYY	238.408	Female	114	0.312329	Relapse	74	Dead	435	2014	2015	13.6	100	8	Yes	0	No	No	No	No	No	Yes	No	No	No	No	No	No	No	No	No	Yes	No	No	No	0	0	0
TARGET-20-PAWFBA	75.0643	Male	3458	9.47397	Relapse	61	Dead	188	2014	2014	41.7	90	75	Yes	0	No	No	No	No	No	No	No	No	No	Yes	No	No	No	No	No	No	No	No	No	0	0	0
TARGET-20-PAWFEM	83.7462	Male	553	1.51507	Relapse	107	Dead	515	2014	2015	12.8	55	0	Yes	0	No	No	No	No	No	No	No	No	No	No	No	No	No	No	No	No	No	No	No	0	0	0
TARGET-20-PAWFFJ	15.7444	Female	1095	3	Induction failure	63	Dead	103	2014	2014	247.2	88	87	Yes	0	No	No	No	No	Yes	No	No	No	No	No	No	No	No	No	No	Yes	No	No	No	0	0	0
TARGET-20-PAWFIZ	82.4275	Female	163	0.446575	Relapse	559	Dead	664	2014	2015	4.6	71.5	0	Yes	0	No	No	No	No	Yes	No	No	No	No	No	No	No	No	No	No	Yes	No	No	No	0	0	0
TARGET-20-PAWFMF	67.9854	Female	5510	15.0959	Censored	1469	Alive	1469	2014	2018	29.7	90	76	Yes	0	No	No	No	No	No	No	No	No	No	No	No	No	No	No	No	No	No	No	Yes	0	0	0
TARGET-20-PAWFRK	439.767	Female	2968	8.13151	Relapse	584	Alive	1627	2014	2018	21.3	70	52	Yes	0	No	No	No	No	No	No	No	No	No	Yes	No	No	No	No	No	No	No	No	No	0	0	0
TARGET-20-PAWFTV	167.417	Female	1331	3.64658	Censored	1723	Alive	1723	2014	2018	291.5	0	55	Yes	0	No	No	No	No	No	No	No	Yes	No	No	No	No	No	No	No	No	No	No	No	0	0	0
TARGET-20-PAWFVC	43.1827	Female	6903	18.9123	Censored	1612	Alive	1612	2014	2018	2.5	63	40	Yes	0	No	No	No	No	No	No	No	No	No	No	No	No	No	Yes	No	No	Yes	No	No	0	0	0
TARGET-20-PAWFZT	15.5772	Female	1107	3.03288	Censored	1588	Alive	1588	2014	2018	28	70	23	Yes	0	No	No	No	No	No	No	No	Yes	No	No	No	No	No	No	No	No	No	No	No	0	0	0
TARGET-20-PAWGAZ	248.099	Male	5267	14.4301	Censored	203	Alive	203	2014	2014	2.8	30	0.9	Yes	0	No	No	No	No	No	No	No	No	No	No	No	No	No	No	No	No	No	No	No	0	0	0
TARGET-20-PAWGCN	21.2465	Male	7167	19.6356	Censored	1416	Alive	1416	2014	2018	27.7	80	63.4	Yes	0	No	Yes	No	No	No	No	No	No	No	No	Yes	No	No	No	No	No	No	No	No	0	0	0
TARGET-20-PAWGCP	139.992	Male	3040	8.32877	Censored	1694	Alive	1694	2014	2018	49.8	60	89	Yes	0	No	No	No	No	No	No	No	Yes	No	No	No	No	No	No	No	No	No	No	No	0	0	0
TARGET-20-PAWGEG	55.6156	Female	5470	14.9863	Censored	1756	Alive	1756	2014	2019	15.1	31	33	Yes	0	No	No	No	No	No	No	No	No	No	No	No	No	No	No	No	No	Yes	Yes	No	0	0	0
TARGET-20-PAWGEM	39.7385	Male	4646	12.7288	Censored	1709	Alive	1709	2014	2018	9.3	49.5	47	Yes	0	No	No	No	No	No	No	No	No	No	No	No	No	No	No	No	No	No	No	Yes	0	0	0
TARGET-20-PAWGEW	218.377	Male	2938	8.04932	Censored	1677	Alive	1677	2014	2018	5.7	26	60	Yes	0	No	No	No	No	No	No	No	No	No	No	No	No	Yes	No	No	No	No	No	No	0	0	0
TARGET-20-PAWGFC	212.069	Female	3929	10.7644	Censored	1723	Alive	1723	2014	2018	11.1	1	0	Yes	0	No	No	No	No	No	No	No	No	No	No	No	No	No	No	No	No	No	No	No	0	0	0
TARGET-20-PAWGKS	27.9377	Male	484	1.32603	Relapse	233	Dead	473	2014	2015	25.9	95	5	Yes	0	No	No	No	No	No	No	No	No	No	No	No	No	No	No	No	No	No	No	No	0	0	0
TARGET-20-PAWGPM	108.512	Male	5619	15.3945	Relapse	394	Alive	1616	2014	2018	48.6	50	53	Yes	0	No	Yes	No	No	No	No	No	No	No	No	No	No	No	No	No	No	No	No	No	0	0	0
TARGET-20-PAWGRP	190.782	Male	4840	13.2603	Relapse	365	Dead	662	2014	2016	12.4	68	79	Yes	0	No	No	No	No	No	No	No	No	No	No	No	No	No	Yes	No	Yes	No	No	No	0	0	0
TARGET-20-PAWGSX	25.8933	Male	2511	6.87945	Censored	1590	Alive	1590	2014	2018	10.5	79	59	Yes	0	No	Yes	No	No	No	No	No	No	No	No	Yes	No	No	No	No	No	No	No	No	0	0	0
TARGET-20-PAWGTG	90.5746	Male	1858	5.09041	Induction failure	101	Dead	224	2014	2014	55	97	98	Yes	0	No	No	No	No	No	No	No	No	No	No	No	No	No	No	No	No	No	No	No	0	0	0
TARGET-20-PAWGVW	496.692	Female	9012	24.6904	Censored	1606	Alive	1606	2014	2018	1.7	26	0	Yes	0	No	No	No	No	No	No	No	No	No	No	No	No	No	No	No	No	No	No	No	0	0	0
TARGET-20-PAWGYA	218.009	Male	493	1.35068	Relapse	505	Dead	690	2014	2016	8.1	30	0	Yes	0	No	No	No	No	No	No	No	No	No	No	No	No	No	No	No	No	No	No	No	0	0	0
TARGET-20-PAWGYG	7.49413	Female	1269	3.47671	Relapse	114	Dead	125	2014	2014	17.7	10.8	11	Yes	0	No	No	No	No	No	No	No	No	No	Yes	No	No	No	No	No	No	No	No	No	0	0	0
TARGET-20-PAWHAB	41.8012	Female	5274	14.4493	Censored	1661	Alive	1661	2014	2018	4.7	58	27	Yes	0	No	Yes	No	No	No	No	No	No	No	No	Yes	No	No	No	No	No	No	No	No	0	0	0
TARGET-20-PAWHAX	40.1399	Female	4484	12.2849	Censored	1589	Alive	1589	2014	2018	29.5	88.5	82	Unknown	0	No	No	No	No	No	No	No	No	No	No	No	No	No	No	No	No	No	Yes	No	0	0	0
TARGET-20-PAWHCT	53.5679	Male	3669	10.0521	Relapse	953	Alive	1730	2014	2019	2.8	78.8	45	Yes	0	No	No	No	No	No	No	No	No	No	No	No	No	No	No	No	No	No	No	No	0	0	0
TARGET-20-PAWHFV	37.832	Male	208	0.569863	Censored	1573	Alive	1573	2014	2018	4.1	58	37	Yes	0	No	No	No	No	No	No	No	No	No	No	No	No	No	No	No	Yes	No	No	No	0	0	0
TARGET-20-PAWHFW	105.028	Male	5454	14.9425	Relapse	190	Dead	285	2014	2015	51.5	91	78	Yes	0	No	No	No	No	No	No	No	No	No	No	No	No	No	No	No	No	Yes	No	No	0	0	0
TARGET-20-PAWHIZ	36.1915	Female	6372	17.4575	Censored	350	Alive	350	2014	2015	5.1	0	53	Yes	0	No	No	No	No	No	Yes	No	No	No	No	Yes	No	No	No	No	Yes	No	No	No	0	0	0
TARGET-20-PAWHJI	228.98	Female	520	1.42466	Relapse	183	Dead	225	2014	2014	56.4	81	82	Yes	0	No	No	No	No	Yes	No	No	No	No	No	No	No	No	No	No	Yes	No	No	No	0	0	0
TARGET-20-PAWHJP	86.7407	Female	4087	11.1973	Relapse	188	Dead	505	2014	2015	5.4	0	20	Yes	0	No	No	No	No	No	No	No	No	No	Yes	No	No	No	No	No	No	No	No	No	0	0	0
TARGET-20-PAWHKK	22.6607	Female	200	0.547945	Relapse	295	Dead	559	2014	2015	145.2	81	52.5	Yes	0	No	No	No	No	No	No	No	No	No	No	No	No	No	No	No	Yes	No	No	No	0	0	0
TARGET-20-PAWHML	71.1019	Male	5636	15.4411	Relapse	369	Alive	1754	2014	2019	30.3	61	69	Yes	0	No	No	No	No	No	No	No	No	No	No	No	No	No	No	No	No	No	No	Yes	0	0	0
TARGET-20-PAWHPL	84.8683	Male	964	2.6411	Relapse	366	Alive	1712	2014	2018	200.1	0	81	Yes	0	No	No	No	Yes	No	No	No	No	No	No	No	No	No	No	No	Yes	No	No	No	0	0	0
TARGET-20-PAWHRB	318.348	Female	6382	17.4849	Censored	967	Alive	967	2014	2016	58.2	0	95.5	Unknown	0	No	Yes	No	No	No	No	No	No	No	No	No	No	No	No	No	No	No	No	No	0	0	0
TARGET-20-PAWHRR	59.475	Male	2599	7.12055	Relapse	241	Dead	1128	2014	2017	14.2	49	54	Yes	0	No	Yes	No	No	No	No	No	No	No	No	No	No	No	No	No	No	No	No	No	0	0	0
TARGET-20-PAWHSM	18.2233	Male	6847	18.7589	Censored	902	Alive	902	2014	2016	9.6	68.5	0	Yes	0	No	No	No	No	No	No	No	No	No	No	No	No	No	No	No	No	Yes	Yes	No	0	0	0
TARGET-20-PAWHTL	318.195	Male	4730	12.9589	Relapse	259	Dead	635	2014	2016	16.9	75.8	45	Yes	0	No	No	No	No	No	No	No	No	No	No	No	No	No	Yes	No	No	No	No	No	0	0	0
TARGET-20-PAWHUE	55.6656	Male	9119	24.9836	Relapse	313	Dead	817	2014	2016	8.3	50	31	Yes	0	No	No	No	No	No	No	No	No	No	No	No	No	No	No	No	No	No	No	Yes	0	0	0
TARGET-20-PAWHUX	88.4315	Female	774	2.12055	Censored	1560	Alive	1560	2014	2018	16.2	57.6	11.5	Yes	0	No	No	No	No	No	No	No	No	No	No	No	No	No	No	No	No	No	No	No	0	0	0
TARGET-20-PAWHXI	97.1328	Female	4372	11.9781	Censored	1698	Alive	1698	2014	2018	8.3	71.2	81	Yes	0	No	No	No	No	No	No	No	No	No	No	No	No	No	No	No	No	No	No	No	0	0	0
TARGET-20-PAWHZX	73.2125	Female	2734	7.49041	Censored	1737	Alive	1737	2014	2019	42.8	35	17	Yes	0	No	No	No	No	No	No	Yes	No	No	No	No	No	No	No	No	Yes	No	No	No	0	0	0
TARGET-20-PAWIAT	44.1889	Female	5510	15.0959	Censored	1555	Alive	1555	2014	2018	10.8	61.6	0	Yes	0	No	Yes	No	No	No	No	No	No	No	No	No	No	No	No	No	No	No	No	No	0	0	0
TARGET-20-PAWICA	19.1133	Male	146	0.4	Relapse	74	Alive	1694	2014	2018	550	0	91	Yes	0	No	No	No	No	No	No	No	No	No	No	No	No	No	No	No	Yes	No	No	No	0	0	0
TARGET-20-PAWIDI	73.5557	Female	2400	6.57534	Induction failure	61	Alive	1426	2014	2018	7.1	85.4	38	Yes	0	Yes	No	No	No	No	No	No	No	No	No	No	No	No	No	No	No	Yes	No	No	0	0	0
TARGET-20-PAWIEJ	88.3771	Female	6485	17.7671	Censored	1769	Alive	1769	2014	2019	8	28	12	Yes	0	No	Yes	No	No	No	No	No	No	No	No	No	No	No	No	No	No	No	No	No	0	0	0
TARGET-20-PAWIEM	65.3559	Male	1915	5.24658	Censored	1623	Alive	1623	2014	2018	12.7	90.4	49	Yes	0	No	No	No	No	No	No	No	No	No	No	No	No	No	No	No	Yes	No	No	No	0	0	0
TARGET-20-PAWIHN	68.7888	Female	6501	17.811	Censored	1670	Alive	1670	2014	2018	5.2	85	72	Yes	0	No	No	No	No	No	No	No	No	No	Yes	No	No	No	No	No	No	No	No	No	0	0	0
TARGET-20-PAWIIK	30.7095	Female	6349	17.3945	Censored	1589	Alive	1589	2014	2018	11.7	68	22	Yes	0	No	No	No	No	No	No	No	No	No	No	No	No	No	No	No	No	No	Yes	No	0	0	0
TARGET-20-PAWILD	20.8912	Male	8590	23.5342	Censored	1552	Alive	1552	2014	2018	30.4	31	48	Yes	0	No	No	No	No	No	No	No	No	No	No	No	No	No	No	No	No	Yes	No	No	0	0	0
TARGET-20-PAWITY	140.146	Female	1820	4.9863	Censored	1516	Alive	1516	2014	2018	69.6	0	64	Yes	0	No	No	No	No	No	No	No	Yes	No	No	No	No	No	No	No	No	No	No	No	0	0	0
TARGET-20-PAWIUS	240.591	Female	5478	15.0082	Induction failure	35	Alive	1611	2014	2018	35.4	47.5	11	Yes	0	No	No	No	No	No	No	No	No	No	No	No	No	No	No	No	Yes	No	No	No	0	0	0
TARGET-20-PAWIUT	116.937	Male	5519	15.1205	Censored	1614	Alive	1614	2014	2018	3.8	51.7	22	Yes	0	No	No	No	No	No	No	No	No	No	No	No	No	No	No	No	No	No	No	Yes	0	0	0
TARGET-20-PAWIUZ	191.096	Female	4219	11.5589	Death without remission	64	Dead	64	2014	2014	50.2	72.6	45	Yes	0	No	No	No	No	No	No	No	No	No	No	No	No	No	No	No	No	Yes	Yes	No	0	0	0
TARGET-20-PAWIVB	71.0839	Male	5171	14.1671	Relapse	391	Alive	1729	2014	2019	246.7	95	85	Yes	0	No	No	No	No	Yes	No	No	No	No	No	No	No	No	No	No	Yes	Yes	No	No	0	0	0
TARGET-20-PAWIWJ	58.7579	Female	6433	17.6247	Censored	469	Alive	469	2014	2015	1.5	62	12	Yes	0	No	No	No	No	No	No	No	No	No	No	No	No	No	No	No	No	No	Yes	No	0	0	0
TARGET-20-PAWIXW	310.844	Male	1128	3.09041	Relapse	407	Dead	610	2014	2016	2.6	85	18	Yes	0	No	No	No	No	No	No	No	No	No	No	No	No	No	Yes	No	No	No	No	No	0	0	0
TARGET-20-PAWIZG	49.8669	Male	6522	17.8685	Censored	1755	Alive	1755	2014	2019	30.4	27	20	Yes	0	Yes	No	No	No	No	No	No	No	No	No	No	No	No	No	No	No	No	No	No	0	0	0
TARGET-20-PAWJDM	21.7388	Male	8122	22.2521	Death	946	Dead	946	2014	2016	171.1	0	90	Yes	0	No	No	No	No	No	No	No	No	No	No	No	No	No	No	No	No	No	No	No	0	0	0
TARGET-20-PAWJGZ	74.6222	Female	6002	16.4438	Censored	1439	Alive	1439	2014	2018	9	84	0	Yes	0	No	No	No	No	No	No	Yes	No	No	No	No	No	No	Yes	No	Yes	No	No	No	0	0	0
TARGET-20-PAWJIM	98.8885	Male	618	1.69315	Censored	1680	Alive	1680	2014	2019	3.2	36	3	Yes	0	No	No	No	No	No	No	No	No	No	No	No	No	No	No	No	No	No	No	No	0	0	0
TARGET-20-PAWJJY	171.292	Female	291	0.79726	Induction failure	85	Dead	232	2014	2015	4.1	90	0	Yes	0	No	No	No	No	No	No	No	No	No	No	No	No	No	No	No	No	No	No	No	0	0	0
TARGET-20-PAWJKD	85.7054	Female	3367	9.22466	Death without remission	44	Dead	44	2014	2014	4	1	0	Yes	0	No	No	No	No	Yes	No	No	No	No	No	Yes	No	No	No	No	Yes	No	No	No	0	0	0
TARGET-20-PAWJPN	83.6496	Male	3811	10.4411	Censored	1720	Alive	1720	2014	2019	83.1	84	68	Yes	0	No	No	No	No	No	No	No	No	No	No	No	No	No	No	No	No	Yes	No	No	0	0	0
TARGET-20-PAWJVZ	31.1245	Female	3000	8.21918	Relapse	142	Dead	339	2014	2015	18.4	60	0	Yes	0	No	No	No	No	No	No	No	No	No	Yes	No	No	No	No	No	No	No	No	No	0	0	0
TARGET-20-PAWKCU	82.3422	Male	8608	23.5836	Censored	456	Alive	456	2014	2015	2.9	0	34	Yes	0	Yes	No	No	No	No	No	No	No	No	No	Yes	No	No	No	No	No	No	No	No	0	0	0
TARGET-20-PAWKGX	115.285	Female	5800	15.8904	Relapse	237	Dead	1140	2014	2017	69.4	15	8	Yes	0	No	No	No	No	No	No	No	No	No	No	No	No	No	No	No	No	Yes	No	No	0	0	0
TARGET-20-PAWKHN	214.513	Male	266	0.728767	Censored	1639	Alive	1639	2014	2018	23.9	40	8	Yes	0	No	No	No	No	No	No	No	No	No	No	No	No	No	Yes	No	No	No	No	No	0	0	0
TARGET-20-PAWKIU	39.2638	Female	984	2.69589	Censored	1487	Alive	1487	2014	2018	17.7	40	21	Yes	0	No	Yes	No	No	No	No	No	No	No	No	No	No	No	No	No	No	No	No	No	0	0	0
TARGET-20-PAWKIW	63.8196	Female	3249	8.90137	Death without remission	35	Dead	35	2014	2014	172.8	0	87	Unknown	0	No	No	No	No	No	No	No	No	No	No	No	No	No	No	No	No	No	No	No	0	0	0
TARGET-20-PAWKJC	48.3242	Male	3551	9.72877	Relapse	876	Dead	939	2014	2017	4.6	36	17.6	Yes	0	No	No	No	No	No	No	No	No	No	No	No	No	No	No	No	No	Yes	No	No	0	0	0
TARGET-20-PAWKLB	52.8366	Male	992	2.71781	Relapse	346	Alive	1677	2014	2019	20.2	41	8	Yes	0	No	No	No	No	No	No	No	Yes	No	No	No	No	No	Yes	Yes	No	No	No	No	0	0	0
TARGET-20-PAWKLC	198.677	Male	4683	12.8301	Censored	1507	Alive	1507	2014	2018	33.3	76	81	Yes	0	No	Yes	No	No	No	No	No	No	No	No	No	No	No	No	No	No	No	No	No	0	0	0
TARGET-20-PAWKLE	32.022	Female	164	0.449315	Relapse	213	Dead	225	2014	2015	5	45	0	Yes	0	No	No	No	No	No	No	No	No	No	No	No	No	No	No	No	No	No	No	No	0	0	0
TARGET-20-PAWKMU	43.8364	Male	4314	11.8192	Censored	1641	Alive	1641	2014	2018	2.2	36	0	Unknown	0	No	No	No	No	No	No	No	No	No	No	No	No	No	No	No	No	Yes	No	No	0	0	0
TARGET-20-PAWKPU	84.2835	Male	3888	10.6521	Death	345	Dead	345	2014	2015	61.7	83	89	Yes	0	No	No	No	No	No	No	No	No	No	No	No	No	No	No	No	No	Yes	No	No	0	0	0
TARGET-20-PAWKRF	13.7107	Male	1883	5.1589	Censored	1517	Alive	1517	2014	2018	11.8	85.2	70	Yes	0	No	No	No	No	No	No	No	No	No	No	No	No	No	No	No	No	Yes	No	No	0	0	0
TARGET-20-PAWKUR	49.344	Female	1098	3.00822	Censored	1657	Alive	1657	2014	2019	53.7	80	53.3	Yes	0	No	No	No	No	No	No	No	Yes	No	No	No	No	No	No	No	No	No	No	No	0	0	0
TARGET-20-PAWKXH	58.3018	Female	1756	4.81096	Relapse	530	Alive	1645	2014	2019	2.1	78	5	Yes	0	No	No	No	No	No	No	No	No	No	No	No	No	No	No	No	No	No	No	No	0	0	0
TARGET-20-PAWKYG	12.4612	Female	1966	5.3863	Induction failure	70	Alive	662	2014	2016	53	91	80	Yes	0	No	No	No	No	No	No	No	No	No	No	No	No	No	No	No	No	No	No	No	0	0	0
TARGET-20-PAWLAG	242.431	Male	729	1.99726	Relapse	377	Dead	730	2014	2016	76.3	77	81	Yes	0	No	No	No	No	No	Yes	No	No	No	No	No	No	No	No	No	Yes	No	No	No	0	0	0
TARGET-20-PAWLAJ	87.1659	Male	4631	12.6877	Censored	1483	Alive	1483	2014	2018	208.8	80	83	Yes	0	No	No	No	No	No	No	No	Yes	No	No	No	No	No	No	No	No	No	No	No	0	0	0
TARGET-20-PAWLAN	70.6356	Female	2688	7.36438	Censored	1056	Alive	1056	2014	2017	5.7	33	2.7	Yes	0	No	No	Yes	No	No	No	No	No	No	No	No	No	No	No	No	No	No	No	No	0	0	0
TARGET-20-PAWLEB	52.352	Male	2155	5.90411	Relapse	119	Dead	131	2014	2014	23.3	87	42	Yes	0	No	No	No	No	Yes	No	No	No	No	No	No	No	No	No	No	Yes	No	No	No	0	0	0
TARGET-20-PAWLER	231.385	Male	7464	20.4493	Censored	1260	Alive	1260	2014	2017	3	60	18	Yes	0	No	No	No	No	No	No	No	No	No	No	No	No	No	No	No	No	No	Yes	No	0	0	0
TARGET-20-PAWLFB	14.9705	Female	5930	16.2466	Censored	1682	Alive	1682	2014	2019	35.2	39	82	Unknown	0	No	No	No	No	No	No	No	No	No	No	No	No	No	No	No	No	Yes	No	Yes	0	0	0
TARGET-20-PAWLGJ	396.797	Male	393	1.07671	Censored	1448	Alive	1448	2014	2018	119.3	18	11	Yes	0	Unknown	Unknown	Unknown	Unknown	Unknown	Unknown	Unknown	Unknown	Unknown	Unknown	Unknown	Unknown	Unknown	Unknown	Unknown	Unknown	No	No	No	0	0	0
TARGET-20-PAWLHJ	89.0561	Male	5854	16.0384	Death	117	Dead	117	2014	2014	106.4	97	95	Yes	0	No	No	No	No	No	No	No	No	No	No	No	No	No	No	No	No	No	No	No	0	0	0
TARGET-20-PAWLII	22.6555	Male	4448	12.1863	Censored	1622	Alive	1622	2014	2018	46.2	22	27	Yes	0	No	No	No	No	No	No	No	Yes	No	No	No	No	No	No	No	No	No	No	No	0	0	0
TARGET-20-PAWLKE	178.178	Male	6550	17.9452	Relapse	508	Alive	1614	2014	2018	44.9	91	72	Yes	0	No	No	No	No	No	No	No	No	No	No	No	No	No	Yes	No	Yes	No	No	No	0	0	0
TARGET-20-PAWLKP	74.3569	Male	5962	16.3342	Censored	1574	Alive	1574	2014	2018	9.5	57	51	Yes	0	No	No	No	No	No	No	No	No	No	No	No	No	No	Yes	No	No	No	Yes	No	0	0	0
TARGET-20-PAWLRX	216.85	Male	5568	15.2548	Induction failure	14	Dead	74	2014	2014	31.5	65	36	Yes	0	No	No	No	No	No	No	No	No	No	No	No	No	No	No	No	No	No	No	No	0	0	0
TARGET-20-PAWLTG	64.1509	Female	6218	17.0356	Censored	1575	Alive	1575	2014	2018	3.8	44	19	Yes	0	No	No	No	No	No	No	No	No	No	No	No	No	No	No	No	No	No	Yes	No	0	0	0
TARGET-20-PAWLTL	130.956	Female	526	1.4411	Relapse	100	Alive	134	2014	2014	264.3	86	78	Yes	0	No	No	No	No	No	No	No	No	No	No	No	No	No	Yes	No	No	No	No	No	0	0	0
TARGET-20-PAWLUE	52.1744	Male	5900	16.1644	Relapse	386	Alive	1493	2014	2018	36.3	35	15	Yes	0	No	No	No	No	No	No	No	Yes	No	No	No	No	No	No	No	No	Yes	No	No	0	0	0
TARGET-20-PAWLUX	38.751	Female	7068	19.3644	Censored	1338	Alive	1338	2014	2018	63.3	34	27	Yes	0	No	No	No	No	No	No	No	No	No	No	No	No	No	No	No	No	Yes	Yes	No	0	0	0
TARGET-20-PAWLYM	33.3139	Female	6136	16.811	Relapse	285	Dead	1329	2014	2018	117.3	90	98	Yes	0	No	No	No	No	No	No	No	No	No	No	No	No	No	No	No	No	No	Yes	No	0	0	0
TARGET-20-PAWMAV	434.699	Male	585	1.60274	Censored	1491	Alive	1491	2014	2018	364	72	13	Yes	0	No	No	No	No	No	No	No	No	No	No	No	No	No	No	No	Yes	No	No	No	0	0	0
TARGET-20-PAWMDY	448.399	Male	6465	17.7123	Death	249	Dead	249	2014	2015	21.8	88	85	Yes	0	No	No	No	No	No	No	No	No	No	No	No	No	No	No	No	No	No	Yes	No	0	0	0
TARGET-20-PAWMEZ	35.7749	Male	7266	19.9068	Censored	1395	Alive	1395	2014	2018	3.1	35	26	Yes	0	No	No	No	No	No	No	No	No	No	No	No	No	No	No	No	No	No	No	No	0	0	0
TARGET-20-PAWMFH	600.376	Male	8885	24.3425	Censored	1532	Alive	1532	2014	2018	78.2	71	59	Yes	0	No	No	No	No	No	No	No	Yes	No	No	No	No	No	No	No	No	No	No	No	0	0	0
TARGET-20-PAWMFY	68.6802	Female	509	1.39452	Relapse	532	Alive	1398	2014	2018	3.3	95.4	0	Yes	0	No	No	No	No	No	No	No	No	No	No	No	No	No	No	No	No	No	No	No	0	0	0
TARGET-20-PAWMGH	172.586	Female	5433	14.8849	Censored	1301	Alive	1301	2014	2018	31.9	72	23	Unknown	0	No	No	No	No	No	No	No	No	No	No	No	No	No	No	No	No	No	Yes	No	0	0	0
TARGET-20-PAWMGT	231.763	Female	678	1.85753	Censored	1672	Alive	1672	2014	2019	3.9	98	18	Yes	0	No	No	No	No	Yes	No	No	No	No	No	No	No	No	No	No	Yes	No	No	No	0	0	0
TARGET-20-PAWMHE	54.608	Female	559	1.53151	Relapse	195	Dead	499	2014	2015	21	61	46	Yes	0	No	No	No	No	Yes	No	No	No	No	No	No	No	No	No	No	Yes	No	No	No	0	0	0
TARGET-20-PAWMII	288.187	Male	1324	3.6274	Censored	1600	Alive	1600	2014	2018	4.8	86	3	Yes	0	No	No	No	No	No	No	No	No	No	No	No	No	No	Yes	No	No	No	No	No	0	0	0
TARGET-20-PAWMIP	268.565	Female	1644	4.50411	Relapse	750	Alive	1652	2014	2019	3.7	81	1	Yes	0	No	No	No	No	Yes	No	No	No	No	No	No	No	No	No	No	Yes	No	No	No	0	0	0
TARGET-20-PAWMIX	180.703	Male	654	1.79178	Relapse	765	Dead	945	2014	2017	8.5	0	0	Yes	0	No	No	No	No	No	No	No	No	No	No	No	No	No	No	No	No	No	No	No	0	0	0
TARGET-20-PAWMJY	248.674	Male	4968	13.611	Censored	1484	Alive	1484	2014	2018	14.8	21	30	Yes	0	No	No	No	No	No	No	No	No	No	No	No	No	No	No	No	No	No	No	No	0	0	0
TARGET-20-PAWMKF	62.0124	Male	2126	5.82466	Censored	1290	Alive	1290	2014	2018	19.2	72	16	Yes	0	Yes	No	No	No	No	No	No	No	No	No	No	No	No	No	No	No	Yes	No	No	0	0	0
TARGET-20-PAWMKP	84.8039	Male	4968	13.611	Relapse	520	Alive	1596	2014	2018	82.1	91	88	Yes	0	No	Yes	No	No	No	No	No	No	No	Yes	No	No	No	No	No	No	No	No	No	0	0	0
TARGET-20-PAWMKU	46.582	Male	2965	8.12329	Censored	1391	Alive	1391	2014	2018	7	29	3	Yes	0	No	No	No	No	No	No	No	No	No	No	No	No	No	No	No	No	No	Yes	No	0	0	0
TARGET-20-PAWMLA	74.4614	Male	7981	21.8658	Censored	1563	Alive	1563	2014	2018	28.1	68	5	Yes	0	No	No	No	No	No	No	No	No	No	No	No	No	No	No	No	No	No	Yes	No	0	0	0
TARGET-20-PAWMLK	247.603	Male	5836	15.989	Censored	1598	Alive	1598	2014	2018	50	75	86	Yes	0	No	No	No	No	No	No	No	No	No	No	No	No	No	No	No	No	Yes	Yes	No	0	0	0
TARGET-20-PAWMLN	334.039	Male	396	1.08493	Induction failure	65	Dead	102	2014	2014	238.8	65.2	88.7	Yes	0	No	No	No	No	No	No	No	No	No	No	Yes	No	No	No	No	No	No	No	No	0	0	0
TARGET-20-PAWMNN	306.854	Male	1113	3.04932	Censored	1425	Alive	1425	2014	2018	549.9	87	97	Yes	0	No	No	No	No	Yes	No	No	No	No	No	No	No	No	No	No	Yes	Yes	No	No	0	0	0
TARGET-20-PAWMPH	81.1409	Female	4452	12.1973	Induction failure	24	Alive	1614	2014	2019	129.5	41	82	Yes	0	No	No	No	No	No	No	No	Yes	No	No	No	No	No	No	No	No	No	No	No	0	0	0
TARGET-20-PAWMRJ	19.5909	Female	5161	14.1397	Censored	1637	Alive	1637	2014	2019	51.8	73	36	Yes	0	No	No	No	No	No	No	No	No	No	No	No	No	No	No	No	No	No	Yes	No	0	0	0
TARGET-20-PAWMSW	130.533	Female	749	2.05205	Relapse	507	Alive	1516	2014	2018	6.1	68.5	7	Yes	0	No	No	No	No	No	Yes	No	No	No	No	No	No	No	No	No	Yes	No	No	No	0	0	0
TARGET-20-PAWMUZ	51.8224	Female	1337	3.66301	Censored	1642	Alive	1642	2014	2019	0.6	25.4	0	Yes	0	No	No	No	No	No	No	No	No	No	No	No	No	No	Yes	No	No	No	No	No	0	0	0
TARGET-20-PAWNAP	100.962	Male	5950	16.3014	Censored	123	Alive	123	2014	2014	106.6	85	69	Yes	0	No	No	No	No	No	No	No	No	No	No	No	No	No	No	No	No	Yes	Yes	No	0	0	0
TARGET-20-PAWNBB	22.3283	Male	6181	16.9342	Relapse	757	Dead	1051	2014	2017	65	88	93	Yes	0	No	No	No	No	No	No	No	No	No	No	No	No	No	No	No	No	Yes	No	No	0	0	0
TARGET-20-PAWNFJ	14.8512	Female	6373	17.4603	Censored	810	Alive	810	2014	2016	39	68	12	Yes	0	No	No	No	No	No	No	No	No	No	No	No	No	No	No	No	No	Yes	Yes	No	0	0	0
TARGET-20-PAWNGC	379.309	Male	1619	4.43562	Censored	1506	Alive	1506	2014	2018	48.2	21	10	Yes	0	No	No	No	No	No	No	No	Yes	No	No	No	No	No	No	No	No	No	No	No	0	0	0
TARGET-20-PAWNGI	37.6801	Female	6355	17.411	Death	272	Dead	272	2014	2015	13.8	83	0	Yes	0	No	No	No	No	No	No	No	No	No	No	No	No	No	No	No	No	Yes	No	No	0	0	0
TARGET-20-PAWNHH	304.033	Female	536	1.46849	Censored	1476	Alive	1476	2014	2018	44.4	76	71	Yes	0	No	No	No	No	No	No	No	No	No	No	No	No	No	No	No	No	No	No	No	0	0	0
TARGET-20-PAWNHU	41.3789	Male	5717	15.663	Censored	1480	Alive	1480	2014	2018	147.7	87	89.7	Yes	0	No	No	No	No	No	No	No	No	No	No	No	No	No	No	No	No	Yes	No	No	0	0	0
TARGET-20-PAWNHW	25.7523	Male	5151	14.1123	Relapse	205	Dead	247	2014	2015	16.6	76	31	Yes	0	No	No	No	No	No	No	No	No	No	No	No	No	No	No	No	Yes	No	No	No	0	0	0
TARGET-20-PAWNIK	56.3095	Female	3140	8.60274	Censored	1659	Alive	1659	2014	2019	63.1	29	14	Yes	0	No	No	No	No	No	No	No	Yes	No	No	No	No	No	No	No	No	No	No	No	0	0	0
TARGET-20-PAWNIX	45.975	Male	957	2.62192	Relapse	259	Dead	805	2014	2016	6.9	91	18	Yes	0	No	No	No	No	No	No	No	Yes	No	No	No	No	No	No	No	No	No	No	No	0	0	0
TARGET-20-PAWNKT	152.744	Female	7521	20.6055	Censored	1339	Alive	1339	2014	2018	4.4	38.5	17	Yes	0	No	No	No	No	No	No	No	No	No	No	No	No	No	Yes	No	No	No	Yes	No	0	0	0
TARGET-20-PAWNLU	205.176	Male	2008	5.50137	Censored	1283	Alive	1283	2014	2018	17	50	7	Yes	0	No	Yes	No	No	No	No	No	No	No	No	No	No	No	No	No	No	No	No	No	0	0	0
TARGET-20-PAWNMU	59.0429	Female	873	2.39178	Relapse	501	Dead	712	2014	2016	36.9	25	25	Yes	0	No	No	No	No	No	No	No	No	No	No	No	No	No	No	No	Yes	No	No	No	0	0	0
TARGET-20-PAWNPG	239.568	Male	1431	3.92055	Relapse	578	Alive	1357	2014	2018	18.8	45	33	Yes	0	No	Yes	No	No	No	No	No	No	No	No	No	No	No	No	No	No	No	No	No	0	0	0
TARGET-20-PAWNPU	140.604	Male	5469	14.9836	Relapse	523	Alive	938	2014	2017	110.9	93	50	Yes	0	No	No	No	No	No	No	No	No	No	No	No	No	No	No	No	Yes	No	No	No	0	0	0
TARGET-20-PAWNSL	22.5634	Female	7648	20.9534	Censored	1322	Alive	1322	2014	2018	78.9	20	30	Yes	0	No	Yes	No	No	No	No	No	No	No	No	No	No	No	No	No	No	No	No	No	0	0	0
TARGET-20-PAWNWV	75.3771	Male	7526	20.6192	Censored	1442	Alive	1442	2014	2018	20.9	24	29	Yes	0	No	No	No	No	No	No	No	Yes	No	No	No	No	No	No	No	No	No	No	No	0	0	0
TARGET-20-PAWNXH	25.0858	Male	1488	4.07671	Censored	1162	Alive	1162	2014	2017	18.3	95	53	Yes	0	No	No	No	No	No	No	No	No	No	No	Yes	No	No	No	No	No	No	No	No	0	0	0
TARGET-20-PAWNYK	59.1217	Female	606	1.66027	Induction failure	13	Alive	1603	2014	2019	9.2	22	15	Yes	0	No	No	No	No	No	No	No	No	No	No	No	No	No	No	No	No	No	No	No	0	0	0
TARGET-20-PAWNYM	246.002	Male	6028	16.5151	Induction failure	178	Dead	232	2014	2015	1.5	38	17	Yes	0	No	No	No	No	No	No	No	No	No	Yes	No	No	No	Yes	No	No	No	No	No	0	0	0
TARGET-20-PAWNYX	92.5253	Female	2726	7.46849	Relapse	335	Dead	492	2014	2016	75.6	55	80	Yes	0	No	No	No	No	Yes	No	No	No	No	No	No	No	No	No	No	Yes	No	No	No	0	0	0
TARGET-20-PAWNZJ	78.1574	Female	442	1.21096	Death	250	Dead	250	2014	2015	316.9	20	2	Yes	0	No	No	No	No	No	No	No	No	No	No	No	No	No	No	No	No	No	No	No	0	0	0
TARGET-20-PAWPBT	27.0633	Male	3396	9.30411	Relapse	629	Alive	1524	2014	2018	8.2	86	85	Yes	0	No	No	No	No	No	No	No	No	No	No	No	No	No	No	No	No	No	No	No	0	0	0
TARGET-20-PAWPCN	52.7035	Male	349	0.956164	Censored	1540	Alive	1540	2014	2018	66.2	88	74	Yes	0	No	No	No	No	No	Yes	No	No	No	No	No	No	No	No	No	Yes	No	No	No	0	0	0
TARGET-20-PAWPDC	316.397	Female	1499	4.10685	Censored	162	Alive	167	2014	2015	15.3	92	0	Yes	0	No	No	No	No	No	No	No	No	No	No	No	No	No	No	No	No	No	No	No	0	0	0
TARGET-20-PAWPET	6.17305	Male	5332	14.6082	Relapse	400	Dead	645	2014	2016	2.2	68	0	Yes	0	No	No	No	No	No	Yes	No	No	No	No	No	No	No	No	No	Yes	No	No	No	0	0	0
TARGET-20-PAWPGW	259.41	Female	4871	13.3452	Induction failure	95	Dead	255	2014	2015	191.1	0	69	Yes	0	No	No	No	No	No	No	No	No	No	No	No	No	No	No	No	No	Yes	No	No	0	0	0
TARGET-20-PAWPKR	233.9	Female	1585	4.34247	Relapse	134	Dead	331	2014	2015	346.4	0	85	Yes	0	No	No	No	No	Yes	No	No	No	No	No	No	No	No	No	No	Yes	No	No	No	0	0	0
TARGET-20-PAWPLE	192.486	Male	444	1.21644	Censored	1622	Alive	1622	2014	2019	7.6	60	3	Yes	0	No	No	No	No	No	No	No	No	No	No	No	No	No	No	No	No	No	No	No	0	0	0
TARGET-20-PAWPMA	46.9551	Male	2638	7.2274	Relapse	428	Alive	1302	2014	2018	3	80	50	Yes	0	No	No	No	No	No	No	No	No	No	No	No	No	No	Yes	Yes	No	No	No	No	0	0	0
TARGET-20-PAWPVR	1098.39	Female	5605	15.3562	Censored	809	Alive	809	2014	2016	432.2	0	97.6	Yes	0	No	No	No	No	No	No	No	No	No	No	No	No	No	No	No	No	Yes	No	No	0	0	0
TARGET-20-PAWPVX	25.3049	Female	5930	16.2466	Relapse	863	Alive	1276	2014	2018	11.5	90	82	Yes	0	No	No	No	No	No	No	No	No	No	No	No	No	No	No	No	No	No	No	No	0	0	0
TARGET-20-PAWREX	39.8827	Female	5014	13.737	Censored	1417	Alive	1417	2014	2018	202.1	43	61	Yes	0	No	No	No	Yes	No	No	No	No	No	No	No	No	No	No	No	Yes	Yes	No	No	0	0	0
TARGET-20-PAWRGN	40.6641	Male	5948	16.2959	Censored	1358	Alive	1358	2014	2018	7.5	82	26.9	Yes	0	No	No	No	No	No	No	No	No	No	No	No	No	No	No	No	No	No	No	No	0	0	0
TARGET-20-PAWRGZ	35.863	Female	3283	8.99452	Censored	1402	Alive	1402	2014	2018	195	92.2	95	Yes	0	No	No	No	No	No	No	No	No	No	No	No	No	No	No	No	No	Yes	Yes	No	0	0	0
TARGET-20-PAWRIY	109.533	Female	5974	16.3671	Death without remission	21	Dead	21	2014	2014	9	53.5	32	Yes	0	No	No	No	No	No	No	No	No	No	No	No	No	No	No	No	No	No	No	No	0	0	0
TARGET-20-PAWRKX	33.1923	Male	5123	14.0356	Death	314	Dead	314	2014	2015	87.8	82	67	Yes	0	No	No	No	No	No	No	No	No	No	No	No	No	No	No	No	No	Yes	No	No	0	0	0
TARGET-20-PAWRNZ	63.15	Female	6068	16.6247	Relapse	546	Dead	1057	2014	2017	20.5	86	87	Yes	0	No	No	No	No	No	No	No	No	No	No	No	No	No	No	No	No	No	No	No	0	0	0
TARGET-20-PAWRPD	109.279	Male	1371	3.75616	Censored	1480	Alive	1480	2014	2018	8.4	52	68	Yes	0	No	Yes	No	No	No	No	No	No	No	No	No	No	No	No	No	No	No	No	No	0	0	0
TARGET-20-PAWRPX	31.6928	Male	348	0.953425	Induction failure	61	Alive	1601	2014	2019	38.9	30	0	Yes	0	No	No	No	No	No	No	Yes	No	No	No	No	No	No	No	No	Yes	No	No	No	0	0	0
TARGET-20-PAWRSI	26.4534	Male	6410	17.5616	Censored	1593	Alive	1593	2014	2019	45	44	10.8	Yes	0	No	Yes	No	No	No	No	No	No	No	No	No	No	No	No	No	No	Yes	No	No	0	0	0
TARGET-20-PAWRSP	23.9298	Male	5206	14.263	Censored	1370	Alive	1370	2014	2018	9.3	50	55	Yes	0	No	No	No	No	No	No	No	No	No	No	No	No	No	No	No	No	Yes	No	No	0	0	0
TARGET-20-PAWRSU	203.662	Female	6154	16.8603	Censored	83	Alive	83	2014	2015	9.2	94	16	Yes	0	No	No	No	No	No	No	No	No	No	No	No	No	No	Yes	No	Yes	No	No	No	0	0	0
TARGET-20-PAWRUF	91.0346	Female	528	1.44658	Censored	1264	Alive	1264	2014	2018	8.9	20	10	Yes	0	No	No	No	No	No	No	No	No	No	No	No	No	No	No	No	No	No	No	No	0	0	0
TARGET-20-PAWRUK	19.471	Female	752	2.06027	Censored	1260	Alive	1260	2014	2018	19.7	38.5	7.2	Yes	0	No	No	No	No	No	No	No	No	No	No	No	No	No	No	No	No	No	No	No	0	0	0
TARGET-20-PAWRUX	258.752	Female	256	0.70137	Censored	1323	Alive	1323	2014	2018	75.9	54.4	57	Yes	0	No	No	No	No	No	No	No	No	No	No	No	No	No	No	No	No	No	No	No	0	0	0
TARGET-20-PAWRVC	336.256	Male	3560	9.75342	Relapse	504	Alive	1289	2014	2018	63.5	79.4	21	Yes	0	No	No	No	No	Yes	No	No	No	No	No	No	No	No	No	No	Yes	No	No	No	0	0	0
TARGET-20-PAWRYC	20.1947	Male	533	1.46027	Relapse	252	Alive	292	2014	2015	6.8	11	6	Yes	0	No	No	No	No	No	No	No	No	No	No	No	No	No	No	No	No	No	No	No	0	0	0
TARGET-20-PAWSBW	87.3496	Female	227	0.621918	Censored	68	Alive	68	2014	2014	146.2	0	48	Yes	0	No	No	No	No	No	No	No	No	No	No	No	No	No	No	No	Yes	No	No	No	0	0	0
TARGET-20-PAWSCV	417.776	Male	5275	14.4521	Censored	1482	Alive	1482	2014	2018	65.5	70	52	Yes	0	No	No	No	No	No	No	No	Yes	No	No	No	No	No	Yes	No	No	No	No	No	0	0	0
TARGET-20-PAWSED	69.5402	Male	5101	13.9753	Relapse	400	Dead	530	2014	2016	94.8	0	90	Unknown	0	No	No	No	No	No	No	No	Yes	No	No	No	No	No	No	No	No	Yes	No	No	0	0	0
TARGET-20-PAWSHR	50.2295	Male	2842	7.7863	Relapse	425	Alive	1553	2014	2019	17.2	79.5	68	Yes	0	No	Yes	No	No	No	No	No	No	No	No	No	No	No	No	No	No	No	No	No	0	0	0
TARGET-20-PAWSJC	304.114	Female	7057	19.3342	Relapse	317	Dead	668	2014	2016	63.2	41	36	Yes	0	No	No	No	No	No	No	No	Yes	No	No	No	No	No	No	No	No	No	No	No	0	0	0
TARGET-20-PAWSJZ	185.48	Male	7484	20.5041	Death	179	Dead	179	2014	2015	12.2	26	95	Yes	0	No	No	No	No	No	No	No	Yes	No	No	No	No	No	No	No	No	No	No	No	0	0	0
TARGET-20-PAWSKR	31.7207	Male	558	1.52877	Death	415	Dead	415	2014	2015	13.2	90	3	Yes	0	No	No	No	No	No	No	No	No	No	No	No	No	No	No	No	No	No	No	No	0	0	0
TARGET-20-PAWSRG	364.242	Male	343	0.939726	Relapse	372	Alive	1502	2014	2018	54	45	35	Yes	0	No	No	No	No	No	No	No	Yes	No	No	No	No	No	No	No	No	No	No	No	0	0	0
TARGET-20-PAWSTK	404.292	Male	4841	13.263	Relapse	439	Dead	558	2014	2016	25.4	44.5	50	Yes	0	No	No	No	No	No	No	No	No	No	No	No	No	No	Yes	No	No	No	No	No	0	0	0
TARGET-20-PAWSWR	145.23	Female	5384	14.7507	Censored	1240	Alive	1240	2014	2018	2.2	88	22.2	Yes	0	No	Yes	No	No	No	No	No	No	No	No	No	No	No	No	No	No	No	No	No	0	0	0
TARGET-20-PAWSWU	305.906	Male	211	0.578082	Death without remission	11	Dead	11	2014	2014	542.5	0	95	Unknown	0	No	No	No	No	Yes	No	No	No	No	No	No	No	No	No	No	Yes	No	No	No	0	0	0
TARGET-20-PAWSYM	108.908	Male	6300	17.2603	Censored	1384	Alive	1384	2014	2018	197.4	0	78	Yes	0	No	No	No	No	No	No	No	Yes	No	No	No	No	No	No	No	No	No	No	No	0	0	0
TARGET-20-PAWSZL	54.3998	Male	1681	4.60548	Censored	1365	Alive	1365	2014	2018	44.3	95.2	75.5	Yes	0	No	No	No	No	No	No	No	No	No	No	No	No	No	No	No	No	Yes	Yes	No	0	0	0
TARGET-20-PAWTBX	517.7	Male	694	1.90137	Censored	1581	Alive	1581	2014	2019	66.2	68	37	Yes	0	No	No	No	No	No	No	No	No	No	No	No	No	Yes	No	No	No	No	No	No	0	0	0
TARGET-20-PAWTDZ	132.961	Male	6992	19.1562	Censored	1245	Alive	1245	2014	2018	150.9	0	61	Yes	0	No	No	No	No	No	No	No	Yes	No	No	No	No	No	No	No	No	No	No	No	0	0	0
TARGET-20-PAWTEB	50.7874	Male	5102	13.9781	Induction failure	86	Dead	148	2014	2015	27	70	42.5	Yes	0	No	No	No	No	No	No	No	No	No	Yes	No	No	No	Yes	No	No	No	No	No	0	0	0
TARGET-20-PAWTEI	407.902	Female	1273	3.48767	Censored	1519	Alive	1519	2014	2019	19.9	65.4	66	Yes	0	No	Yes	No	No	No	No	No	No	No	No	No	No	No	No	No	No	No	No	No	0	0	0
TARGET-20-PAWTGF	410.427	Male	4521	12.3863	Censored	1259	Alive	1259	2014	2018	92	66	26	Yes	0	No	No	No	No	No	No	No	Yes	No	No	No	No	No	No	No	No	No	No	No	0	0	0
TARGET-20-PAWTHU	353.308	Male	5402	14.8	Relapse	468	Alive	1317	2014	2018	54.7	37	36	Yes	0	No	No	No	No	No	No	No	Yes	No	No	No	No	No	No	No	No	No	No	No	0	0	0
TARGET-20-PAWTJU	99.1135	Female	6736	18.4548	Censored	1209	Alive	1209	2014	2018	3.3	71	18	Yes	0	No	Yes	No	No	No	No	No	No	No	No	No	No	No	No	No	No	No	No	No	0	0	0
TARGET-20-PAWTKY	464.607	Male	398	1.09041	Censored	640	Alive	640	2014	2016	37	70	17	Yes	0	No	No	No	No	No	No	No	No	No	No	No	No	No	No	No	Yes	No	No	No	0	0	0
TARGET-20-PAWTLZ	240.791	Male	208	0.569863	Censored	1134	Alive	1134	2014	2018	21	39	10	Yes	0	No	No	No	No	No	No	No	No	No	No	No	No	No	No	No	No	No	No	No	0	0	0
TARGET-20-PAWTNN	45.8765	Male	6488	17.7753	Relapse	191	Dead	226	2014	2015	72.8	75.5	47	Yes	0	No	No	No	No	No	No	No	No	No	No	No	No	No	No	No	No	No	No	No	0	0	0
TARGET-20-PAWTPD	39.4414	Male	3348	9.1726	Censored	1225	Alive	1225	2014	2018	0.8	90	0	Yes	0	No	No	No	No	Yes	No	No	No	No	No	No	No	No	No	No	Yes	No	No	No	0	0	0
TARGET-20-PAWTRR	84.5446	Female	4285	11.7397	Censored	1175	Alive	1175	2014	2018	12.2	23	7	Yes	0	No	No	No	No	No	No	No	No	No	Yes	No	No	No	No	No	No	No	No	Yes	0	0	0
TARGET-20-PAWTSD	213.691	Male	1186	3.24932	Relapse	629	Alive	1280	2014	2018	198.5	96	79	Yes	0	No	No	No	No	Yes	No	No	No	No	No	No	No	No	No	No	Yes	No	No	No	0	0	0
TARGET-20-PAWTSM	84.0599	Female	477	1.30685	Censored	1484	Alive	1484	2014	2018	22.1	40	7.7	Yes	0	No	No	No	No	No	No	No	No	No	No	No	No	No	Yes	Yes	Yes	No	No	No	0	0	0
TARGET-20-PAWTTI	71.1064	Female	4402	12.0603	Censored	1302	Alive	1302	2014	2018	2.3	25	3	Yes	0	No	No	No	No	No	No	No	No	No	No	No	No	No	Yes	No	No	No	No	No	0	0	0
TARGET-20-PAWTWW	714.901	Male	6054	16.5863	Relapse	481	Dead	570	2014	2016	206.9	86	83	Yes	0	No	No	No	No	No	No	Yes	No	No	No	No	No	No	Yes	No	Yes	Yes	No	No	0	0	0
TARGET-20-PAWTYD	49.5056	Female	4683	12.8301	Induction failure	54	Dead	294	2014	2015	438.3	0	93	Yes	0	No	No	No	No	No	No	No	No	No	No	No	No	Yes	No	No	No	Yes	No	No	0	0	0
TARGET-20-PAWTYT	105.633	Male	5208	14.2685	Induction failure	84	Dead	376	2014	2015	284.4	44	55	Yes	0	No	No	No	No	No	No	No	No	No	No	No	No	No	Yes	No	No	Yes	No	No	0	0	0
TARGET-20-PAWUAE	218.374	Male	701	1.92055	Relapse	214	Dead	427	2014	2016	51.2	88	36	Yes	0	No	No	No	No	No	Yes	No	No	No	No	Yes	No	No	Yes	No	Yes	No	No	No	0	0	0
TARGET-20-PAWUBZ	37.2097	Female	4810	13.1781	Relapse	413	Alive	1519	2014	2019	99.6	0	54	Yes	0	No	No	No	No	No	No	No	Yes	No	No	No	No	No	No	No	No	No	No	No	0	0	0
TARGET-20-PAWUCF	55.381	Male	1632	4.47123	Induction failure	69	Dead	163	2014	2015	155	28	31	Yes	0	No	No	No	No	No	No	No	No	No	No	No	No	No	No	No	No	No	No	No	0	0	0
TARGET-20-PAWUCG	40.2386	Male	3352	9.18356	Censored	1391	Alive	1391	2014	2018	110.7	86	75	Yes	0	No	No	No	No	No	No	No	No	No	No	No	No	No	No	No	Yes	No	No	No	0	0	0
TARGET-20-PAWUEW	265.208	Male	802	2.19726	Censored	1219	Alive	1219	2012	2018	107.5	64	42	Yes	0	No	Yes	No	No	No	No	No	No	No	No	No	No	No	No	No	No	No	No	No	0	0	0
TARGET-20-PAWUEX	92.6594	Male	4562	12.4986	Induction failure	85	Dead	299	2014	2015	39.6	76	81.5	Yes	0	No	Yes	No	No	No	No	No	No	No	No	Yes	No	No	No	No	No	No	No	No	0	0	0
TARGET-20-PAWUKE	139.543	Female	4946	13.5507	Death	85	Dead	85	2014	2015	22.6	53.1	8	Yes	0	No	No	No	No	No	No	No	No	No	No	No	No	No	No	No	No	No	Yes	No	0	0	0
TARGET-20-PAWUMM	135.382	Female	5792	15.8685	Relapse	249	Dead	507	2014	2016	38.5	89	65	Yes	0	No	No	No	No	Yes	No	No	No	No	No	No	No	No	No	No	Yes	No	No	No	0	0	0
TARGET-20-PAWUNI	76.1364	Male	2946	8.07123	Induction failure	83	Alive	1220	2014	2018	4.3	21	0	Yes	0	No	No	No	No	No	No	No	No	No	No	No	No	No	No	No	No	Yes	No	No	0	0	0
TARGET-20-PAWURP	126.433	Female	218	0.59726	Censored	1216	Alive	1216	2014	2018	186.3	71.2	84	Yes	0	No	No	No	No	No	No	No	No	No	No	No	No	No	No	No	No	No	No	No	0	0	0
TARGET-20-PAWUTL	378.983	Female	1553	4.25479	Relapse	320	Alive	1460	2014	2018	74.1	94.1	98.5	Yes	0	No	No	No	No	No	No	No	No	No	Yes	No	No	No	No	No	No	No	No	No	0	0	0
TARGET-20-PAWUUE	70.8419	Female	3452	9.45753	Censored	1270	Alive	1270	2014	2018	171.7	89	95	Yes	0	No	No	No	No	No	No	No	No	No	No	No	No	No	No	No	No	Yes	Yes	No	0	0	0
TARGET-20-PAWUUY	94.2746	Female	2417	6.62192	Relapse	494	Alive	1235	2014	2018	22.1	17	25.8	Yes	0	No	Yes	No	No	No	No	No	No	No	No	No	No	No	No	No	No	No	No	No	0	0	0
TARGET-20-PAWUWJ	5.5406	Male	3132	8.58082	Relapse	360	Alive	1308	2014	2018	185.1	95	94	Yes	0	No	No	No	No	No	No	No	No	No	No	Yes	No	No	No	No	No	No	No	Yes	0	0	0
TARGET-20-PAWVBV	97.3593	Female	4295	11.7671	Death	182	Dead	182	2014	2015	314.6	73	63.9	Yes	0	No	No	No	No	No	No	No	No	No	No	No	No	No	No	No	No	Yes	Yes	No	0	0	0
TARGET-20-PAWVCG	68.1755	Male	287	0.786301	Relapse	268	Alive	1260	2014	2018	52.2	86	16	Yes	0	No	No	No	No	Yes	No	No	No	No	No	No	No	No	No	No	Yes	No	No	No	0	0	0
TARGET-20-PAWVGF	20.1895	Female	745	2.0411	Relapse	399	Alive	1259	2015	2018	282.2	40	9	Yes	0	No	No	No	No	No	No	No	Yes	No	No	No	No	No	No	No	No	No	No	No	0	0	0
TARGET-20-PAWVGN	591.499	Male	2235	6.12329	Relapse	290	Dead	889	2015	2017	53.4	86	78	Yes	0	No	No	No	No	No	No	No	No	No	No	No	No	No	No	No	Yes	No	No	No	0	0	0
TARGET-20-PAWVLB	360.842	Female	231	0.632877	Relapse	106	Dead	120	2015	2015	17.4	25	7	Yes	0	No	Yes	No	No	No	No	No	No	No	No	No	No	No	No	No	No	No	No	No	0	0	0
TARGET-20-PAWVLI	842.807	Male	4576	12.537	Censored	1225	Alive	1225	2015	2018	0.6	79	10	Yes	0	No	Yes	No	No	No	No	No	No	No	No	No	No	No	No	No	No	No	No	No	0	0	0
TARGET-20-PAWVNC	583.897	Male	3895	10.6712	Relapse	576	Alive	1222	2015	2018	7.4	90	77	Yes	0	No	No	No	No	No	No	No	No	No	No	No	No	No	No	No	No	No	No	No	0	0	0
TARGET-20-PAWVNP	61.4959	Male	3283	8.99452	Censored	1216	Alive	1216	2015	2018	40.6	63	51	Yes	0	No	Yes	No	No	No	No	No	No	No	No	No	No	No	No	No	No	No	No	No	0	0	0
TARGET-20-PAWVPZ	27.7196	Male	4435	12.1507	Censored	1211	Alive	1211	2015	2018	8.5	0	45	Yes	0	No	Yes	No	No	No	No	No	No	No	No	No	No	No	Yes	No	No	Yes	No	No	0	0	0
TARGET-20-PAWVUA	4.72412	Female	2712	7.43014	Censored	1149	Alive	1149	2015	2018	22.5	53	67	Yes	0	No	Yes	No	No	No	No	No	No	No	No	No	No	No	No	No	No	No	No	No	0	0	0
TARGET-20-PAWVUX	97.9226	Female	4832	13.2384	Censored	1163	Alive	1163	2015	2018	126.8	72	45	Yes	0	No	No	No	No	No	No	No	Yes	No	No	No	No	No	Yes	No	No	No	No	No	0	0	0
TARGET-20-PAWVVJ	111.725	Female	651	1.78356	Censored	1314	Alive	1314	2015	2018	9.4	39	21	Yes	0	No	No	No	No	No	No	No	No	No	No	No	No	No	Yes	Yes	No	No	No	No	0	0	0
TARGET-20-PAWVVR	80.1894	Female	5093	13.9534	Censored	1256	Alive	1256	2015	2018	109.8	94	96.3	Yes	0	No	No	No	No	No	No	No	No	No	No	No	No	No	No	No	No	No	No	Yes	0	0	0
TARGET-20-PAWWCW	125.645	Male	3	0.00821918	Relapse	473	Alive	1224	2015	2018	25.9	0	60	Yes	0	No	No	No	No	No	No	No	No	No	No	No	No	No	No	No	Yes	No	No	No	0	0	0
TARGET-20-PAWWEE	12.5508	Female	2069	5.66849	Relapse	192	Dead	296	2015	2015	142.1	82	88	Yes	0	No	Yes	No	No	No	No	No	No	No	No	No	No	No	No	No	No	No	No	No	0	0	0
TARGET-20-PAWWEI	18.1755	Female	4359	11.9425	Censored	1239	Alive	1239	2015	2018	2.5	20.4	0	Yes	0	No	No	No	No	No	No	No	No	No	No	No	No	No	No	No	No	No	No	No	0	0	0
TARGET-20-PAWWFF	208.831	Female	4974	13.6274	Censored	1421	Alive	1421	2015	2018	134.2	51	70	Yes	0	No	No	No	No	No	No	No	No	No	No	No	No	No	No	No	No	Yes	Yes	No	0	0	0
TARGET-20-PAWWID	57.9221	Male	1570	4.30137	Censored	1135	Alive	1135	2015	2018	33	58	40	Yes	0	No	No	No	No	No	No	No	No	No	No	No	No	Yes	Yes	No	No	No	No	No	0	0	0
TARGET-20-PAWWJN	44.2548	Male	744	2.03836	Relapse	300	Dead	524	2015	2016	1.8	72	0	Yes	0	No	No	No	No	No	No	No	No	No	No	No	No	No	No	No	No	No	No	No	0	0	0
TARGET-20-PAWWLI	75.3084	Male	5437	14.8959	Relapse	176	Dead	211	2015	2015	93	85	92	Yes	0	No	No	No	No	No	No	No	No	No	No	No	No	No	Yes	No	Yes	No	No	No	0	0	0
TARGET-20-PAWWMJ	82.7033	Male	3155	8.64384	Censored	1196	Alive	1196	2015	2018	1.3	56	0	Yes	0	No	No	No	No	Yes	No	No	No	No	No	No	No	No	Yes	No	Yes	No	No	No	0	0	0
TARGET-20-PAWWMZ	67.4877	Female	5567	15.2521	Censored	1257	Alive	1467	2015	2019	53.7	33	15	Yes	0	No	No	No	No	No	No	No	No	No	No	No	No	No	No	No	No	No	No	Yes	0	0	0
TARGET-20-PAWWPA	118.555	Female	2977	8.15616	Death	247	Dead	247	2015	2015	23.1	82.3	55	Yes	0	No	No	No	No	Yes	No	No	No	No	No	No	No	No	Yes	No	Yes	No	No	No	0	0	0
TARGET-20-PAWWRG	208.706	Male	5921	16.2219	Relapse	463	Alive	1268	2015	2018	8.6	58	87	Yes	0	No	No	No	No	No	No	No	No	No	No	No	No	No	No	No	No	No	No	No	0	0	0
TARGET-20-PAWWTP	283.99	Female	3782	10.3616	Censored	1162	Alive	1162	2015	2018	7.2	44	50	Yes	0	No	No	No	No	No	No	No	No	No	No	No	No	No	No	No	No	No	No	Yes	0	0	0
TARGET-20-PAWWUN	58.2987	Female	4114	11.2712	Censored	1182	Alive	1182	2015	2018	77.5	32	35	Yes	0	No	Yes	No	No	No	No	No	No	No	No	No	No	No	No	No	No	No	No	No	0	0	0
TARGET-20-PAWWWE	12.8811	Male	339	0.928767	Relapse	207	Dead	270	2015	2015	2.7	43	8	Yes	0	No	No	No	No	No	No	No	No	No	No	No	No	No	No	No	No	No	No	No	0	0	0
TARGET-20-PAWWWL	43.8283	Female	114	0.312329	Censored	797	Alive	797	2015	2017	11	1	0	Yes	0	No	No	No	No	No	No	No	No	No	No	No	No	No	No	No	No	No	No	No	0	0	0
TARGET-20-PAWWWM	167.446	Female	750	2.05479	Relapse	454	Dead	661	2015	2016	13.3	43	42	Yes	0	No	No	Yes	No	No	No	No	No	No	No	No	No	No	No	No	No	No	No	No	0	0	0
TARGET-20-PAWWWU	43.387	Female	1451	3.97534	Censored	1500	Alive	1500	2015	2019	35.6	71	47	Yes	0	No	No	No	No	No	No	No	No	No	No	No	No	No	No	No	Yes	No	No	No	0	0	0
TARGET-20-PAWWXU	92.6574	Male	3524	9.65479	Relapse	338	Dead	442	2015	2016	10.3	55	80	Yes	0	No	Yes	No	No	No	No	No	No	No	No	Yes	No	No	Yes	No	No	No	No	No	0	0	0
TARGET-20-PAWWYV	41.02	Female	8397	23.0055	Censored	114	Alive	114	2015	2015	3.6	24	9	Yes	0	Yes	No	No	No	No	No	No	No	No	No	No	No	No	No	No	No	No	No	No	0	0	0
TARGET-20-PAWWZL	105.87	Male	2481	6.79726	Relapse	219	Alive	1242	2015	2018	11.1	63	55	Yes	0	No	Yes	No	No	No	No	No	No	No	Yes	No	No	No	No	No	No	No	No	No	0	0	0
TARGET-20-PAWXCK	101	Female	3207	8.7863	Censored	1299	Alive	1299	2015	2018	2.9	84	30	Yes	0	No	No	No	No	No	No	No	No	No	No	No	No	No	No	No	Yes	No	No	No	0	0	0
TARGET-20-PAWXCM	85.7297	Male	6181	16.9342	Censored	1474	Alive	1474	2015	2019	8.6	78	74	Yes	0	No	No	No	No	No	No	No	No	No	No	No	No	No	Yes	No	No	No	No	No	0	0	0
TARGET-20-PAWXIA	267.316	Female	771	2.11233	Relapse	207	Dead	339	2015	2016	49.7	79	40	Yes	0	No	No	No	No	No	No	No	No	No	No	No	No	No	No	No	No	No	No	No	0	0	0
TARGET-20-PAWXSL	76.4763	Female	1337	3.66301	Censored	507	Alive	507	2015	2016	5.6	97	25	Yes	0	No	No	No	No	No	No	No	No	No	No	No	No	No	No	No	No	Yes	Yes	No	0	0	0
TARGET-20-PAWXSX	25.8504	Female	5606	15.3589	Relapse	640	Dead	680	2015	2017	1.8	51	0	Yes	0	No	No	No	No	No	No	No	No	No	No	No	No	No	No	No	No	No	No	No	0	0	0
TARGET-20-PAWXWC	43.7644	Male	2583	7.07671	Censored	1221	Alive	1221	2015	2018	5.3	24	19	Yes	0	Yes	No	No	No	No	No	No	No	No	No	No	No	No	No	No	No	Yes	No	No	0	0	0
TARGET-20-PAWXYG	25.8683	Female	4634	12.6959	Relapse	105	Alive	1269	2015	2018	21.7	67	28	Yes	0	No	No	No	Yes	No	No	No	No	No	No	No	No	No	No	No	Yes	No	No	No	0	0	0
TARGET-20-PAWXZJ	56.9125	Female	4587	12.5671	Censored	1278	Alive	1278	2015	2018	42.4	44.8	0	Yes	0	No	No	No	No	No	No	No	Yes	No	No	No	No	No	No	No	No	No	No	No	0	0	0
TARGET-20-PAWYDD	90.5209	Male	458	1.25479	Induction failure	35	Alive	1267	2015	2018	27.7	67.8	6	Yes	0	No	No	No	No	No	No	No	No	No	No	No	No	No	Yes	No	Yes	No	No	No	0	0	0
TARGET-20-PAWYEK	246.699	Female	2071	5.67397	Relapse	226	Dead	295	2015	2015	48.4	91	83	Yes	0	No	No	No	No	No	No	No	No	No	No	No	No	No	No	No	No	No	No	No	0	0	0
TARGET-20-PAWYEM	309.809	Male	373	1.02192	Relapse	729	Alive	1133	2015	2018	47.3	45	50	Yes	0	No	No	No	No	No	No	No	Yes	No	No	No	No	No	No	No	No	No	No	No	0	0	0
TARGET-20-PAWYEP	555.028	Female	6974	19.1068	Censored	1457	Alive	1457	2015	2019	8.1	37	20	Yes	0	Yes	No	No	No	No	No	No	No	No	No	No	No	No	No	No	No	Yes	No	No	0	0	0
TARGET-20-PAWYGY	264	Female	1783	4.88493	Relapse	465	Dead	620	2015	2016	4.5	30	0	Yes	0	No	No	No	No	No	No	No	No	No	No	No	No	No	No	No	Yes	No	No	No	0	0	0
TARGET-20-PAWYJF	282.456	Female	6394	17.5178	Censored	1333	Alive	1333	2015	2018	1.7	66	19	Yes	0	No	Yes	No	No	No	No	No	No	No	No	No	No	No	No	No	No	No	No	No	0	0	0
TARGET-20-PAWYJH	100.457	Male	1109	3.03836	Relapse	101	Dead	172	2015	2015	6.6	14	7	Yes	0	No	No	No	No	Yes	No	No	No	No	No	Yes	No	No	No	No	Yes	No	No	No	0	0	0
TARGET-20-PAWYKA	295.711	Male	3073	8.41918	Censored	1103	Alive	1103	2015	2018	23	64.8	62	Yes	0	No	No	No	No	No	No	No	No	No	No	No	No	No	No	No	No	No	Yes	No	0	0	0
TARGET-20-PAWYNC	55.183	Female	5642	15.4575	Censored	1251	Alive	1251	2015	2018	21.8	75	80	Yes	0	No	No	No	No	No	No	No	No	No	No	No	No	No	No	No	No	No	Yes	No	0	0	0
TARGET-20-PAWYNR	881.358	Female	320	0.876712	Relapse	518	Dead	630	2015	2016	2.4	88	0	Unknown	0	No	No	No	No	No	No	No	No	No	No	No	No	No	No	No	Yes	No	No	No	0	0	0
TARGET-20-PAWYRT	29.3291	Male	6230	17.0685	Induction failure	83	Dead	243	2015	2015	87.9	90	88	Yes	0	No	No	No	No	No	No	No	No	No	No	Yes	No	No	No	No	No	Yes	No	No	0	0	0
TARGET-20-PAWYTW	30.0787	Female	6115	16.7534	Censored	1270	Alive	1270	2015	2018	165.2	80	84	Yes	0	No	No	No	No	No	No	No	Yes	No	No	No	No	No	No	No	No	No	No	No	0	0	0
TARGET-20-PAWYUC	214.843	Female	1286	3.52329	Censored	1308	Alive	1308	2015	2018	6.9	75	43.4	Yes	0	No	Yes	No	No	No	No	No	No	No	No	No	No	No	No	No	No	No	No	No	0	0	0
TARGET-20-PAWYVR	74.4787	Female	6049	16.5726	Relapse	154	Dead	553	2015	2016	75.5	35	35	Yes	0	No	No	No	No	No	No	No	No	No	No	No	No	No	No	No	No	Yes	No	No	0	0	0
TARGET-20-PAWYZR	163.069	Male	785	2.15068	Relapse	484	Dead	654	2015	2017	13.2	49	0	Yes	0	No	No	No	No	No	No	No	No	No	No	No	No	No	No	Yes	No	No	No	No	0	0	0
TARGET-20-PAWZAU	125.871	Female	3407	9.33425	Relapse	563	Alive	1295	2015	2018	20.9	76.2	16	Yes	0	No	No	No	No	No	No	No	Yes	No	No	No	No	No	No	No	No	No	No	No	0	0	0
TARGET-20-PAWZAW	195.431	Male	5433	14.8849	Relapse	134	Dead	275	2015	2015	12.2	67.5	37.5	Unknown	0	No	Yes	No	No	No	No	No	No	No	No	No	No	No	No	No	No	No	No	No	0	0	0
TARGET-20-PAWZAX	34.1808	Female	1049	2.87397	Relapse	248	Dead	577	2015	2016	2.7	72.2	0	Yes	0	No	No	No	No	No	Yes	No	No	No	No	No	No	No	No	No	Yes	No	No	No	0	0	0
TARGET-20-PAWZHY	351.878	Male	579	1.5863	Censored	1217	Alive	1217	2015	2018	62	39	19	Yes	0	No	No	No	No	No	No	No	Yes	No	No	No	No	No	No	No	No	No	No	No	0	0	0
TARGET-20-PAWZIG	63.455	Female	1347	3.69041	Censored	1447	Alive	1447	2015	2019	7.2	0	0	Yes	0	No	No	No	No	Yes	No	No	No	No	No	No	No	No	No	No	Yes	No	No	No	0	0	0
TARGET-20-PAWZIX	464.572	Female	4898	13.4192	Relapse	634	Alive	1250	2015	2018	68.6	67	69	Yes	0	No	No	No	No	No	No	No	No	No	No	No	No	No	No	No	No	No	No	No	0	0	0
TARGET-20-PAWZKW	87.4499	Male	1961	5.3726	Censored	1234	Alive	1234	2015	2018	15.2	70	59	Yes	0	No	No	No	No	No	No	No	Yes	No	No	No	No	No	Yes	No	No	No	No	No	0	0	0
TARGET-20-PAWZLW	169.302	Female	1529	4.18904	Induction failure	53	Dead	263	2015	2015	5.5	50	24	Yes	0	No	No	No	No	No	No	No	No	No	No	No	No	Yes	No	No	No	No	No	No	0	0	0
TARGET-20-PAWZNG	201.862	Male	6672	18.2795	Censored	1240	Alive	1240	2015	2018	12.6	80	70	Yes	0	No	No	No	No	No	No	No	No	No	No	No	No	No	No	No	No	Yes	Yes	No	0	0	0
TARGET-20-PAWZUF	134.48	Male	4589	12.5726	Relapse	196	Dead	532	2015	2016	214.7	0	73	Yes	0	No	No	No	No	No	No	No	No	No	No	No	No	No	No	No	No	Yes	No	No	0	0	0
TARGET-20-PAWZUZ	3.203	Male	3070	8.41096	Relapse	300	Alive	1112	2015	2018	146.9	66	73	Yes	0	No	No	No	No	No	No	No	Yes	No	Yes	No	No	No	No	No	No	No	No	No	0	0	0
TARGET-20-PAWZVT	36.9634	Female	1771	4.85205	Relapse	372	Alive	933	2015	2017	5.6	21	2	Yes	0	No	No	No	No	No	No	No	No	No	No	No	No	No	No	No	No	No	No	No	0	0	0
TARGET-20-PAWZWN	73.1165	Female	7165	19.6301	Censored	1149	Alive	1149	2015	2018	49.3	87	96	Yes	0	No	No	No	No	No	No	No	No	No	No	No	No	No	No	No	No	Yes	No	Yes	0	0	0
TARGET-20-PAWZZN	194.86	Female	3863	10.5836	Relapse	567	Alive	1304	2015	2018	43.9	80	56	Yes	0	No	No	No	No	No	No	No	No	No	No	No	No	No	No	No	No	No	No	Yes	0	0	0
TARGET-20-PAWZZS	235.31	Female	3342	9.15616	Death	432	Dead	432	2015	2016	2.3	67.4	6	Yes	0	No	No	No	No	No	No	No	No	Yes	No	No	No	No	No	No	No	No	No	No	0	0	0
TARGET-20-PAXAAA	23.3821	Male	2375	6.50685	Induction failure	82	Dead	481	2015	2016	362.2	90	59	Yes	0	No	No	No	No	No	No	No	No	No	No	No	No	No	Yes	No	No	Yes	No	No	0	0	0
TARGET-20-PAXACP	52.8969	Female	4306	11.7973	Censored	1194	Alive	1194	2015	2018	6.4	73	17	Yes	0	No	No	No	No	No	No	No	No	No	No	No	No	No	Yes	No	No	No	No	No	0	0	0
TARGET-20-PAXACY	66.7158	Male	5283	14.474	Censored	456	Alive	456	2015	2016	7.7	82	68	Yes	0	No	No	No	No	No	No	No	No	No	No	No	No	No	No	No	No	Yes	Yes	No	0	0	0
TARGET-20-PAXAFN	253.029	Male	756	2.07123	Censored	1121	Alive	1121	2015	2018	36.8	57	67	Yes	0	No	No	No	No	No	No	No	No	No	No	No	No	No	No	No	Yes	No	No	No	0	0	0
TARGET-20-PAXAFS	63.313	Male	4957	13.5808	Relapse	544	Dead	682	2015	2017	26.8	53.4	44	Yes	0	No	No	No	No	No	No	No	No	No	No	No	No	No	No	No	No	No	No	No	0	0	0
TARGET-20-PAXAKF	79.9472	Female	5694	15.6	Censored	1332	Alive	1332	2015	2018	2	39.4	3	Yes	0	No	No	No	No	No	No	No	No	No	No	No	No	No	No	No	No	No	Yes	No	0	0	0
TARGET-20-PAXALR	172.699	Male	5291	14.4959	Relapse	232	Dead	310	2015	2016	17.6	58	1	Yes	0	No	No	No	No	No	No	Yes	No	No	No	Yes	No	No	No	No	Yes	No	No	No	0	0	0
TARGET-20-PAXANS	32.9609	Male	4042	11.074	Censored	1414	Alive	1414	2015	2019	255.6	80	73	Yes	0	No	No	No	No	No	No	No	No	No	No	No	No	No	No	No	No	Yes	No	No	0	0	0
TARGET-20-PAXARD	74.1566	Female	589	1.6137	Censored	1257	Alive	1257	2015	2018	4	90	0	Yes	0	No	No	No	No	Yes	No	No	No	No	No	No	No	No	No	No	Yes	No	No	No	0	0	0
TARGET-20-PAXARX	137.577	Female	1473	4.03562	Censored	1018	Alive	1018	2015	2018	77.8	88	63	Yes	0	No	No	No	No	No	No	No	Yes	No	No	No	No	No	No	No	No	No	No	No	0	0	0
TARGET-20-PAXAXY	65.0423	Male	6563	17.9808	Relapse	349	Alive	1190	2015	2018	11.4	74	84	Yes	0	No	No	No	No	No	No	No	No	No	No	No	No	No	No	No	No	No	No	Yes	0	0	0
TARGET-20-PAXBAP	490.268	Male	6271	17.1808	Censored	1178	Alive	1178	2015	2018	40.4	84	61	Yes	0	No	No	No	No	No	No	No	No	No	No	No	No	No	No	No	No	No	Yes	No	0	0	0
TARGET-20-PAXBAV	148.304	Male	3037	8.32055	Death	206	Dead	206	2015	2015	58.9	77.5	74	Yes	0	No	No	No	No	No	No	No	No	No	Yes	Yes	No	No	Yes	No	No	No	No	No	0	0	0
TARGET-20-PAXBAZ	41.0316	Female	4626	12.674	Relapse	599	Alive	1300	2015	2018	8.8	71	11.2	Yes	0	No	No	No	No	No	No	No	No	No	No	No	No	No	No	No	No	No	No	No	0	0	0
TARGET-20-PAXBCW	103.3	Female	2077	5.69041	Censored	1205	Alive	1205	2015	2018	9.5	35	21	Yes	0	No	Yes	No	No	No	No	No	No	No	No	Yes	No	No	No	No	No	No	No	No	0	0	0
TARGET-20-PAXBDM	25.658	Male	4855	13.3014	Relapse	650	Alive	1126	2015	2018	8.8	74	20	Yes	0	No	No	No	No	No	No	No	No	No	No	No	No	No	No	No	No	Yes	No	No	0	0	0
TARGET-20-PAXBEF	56.3099	Male	372	1.01918	Censored	1113	Alive	1113	2015	2018	8	80	3	Yes	0	No	No	No	No	No	No	No	No	No	No	No	No	No	No	No	Yes	No	No	No	0	0	0
TARGET-20-PAXBHX	42.2441	Female	1518	4.1589	Induction failure	13	Alive	1312	2015	2018	206.4	0	95	Yes	0	No	No	No	No	No	No	No	No	No	No	No	No	No	No	No	No	Yes	No	No	0	0	0
TARGET-20-PAXBIE	92.5923	Male	180	0.493151	Induction failure	31	Alive	1089	2015	2018	5.9	0	0	Yes	0	No	No	No	No	No	Yes	No	No	No	No	No	No	No	No	No	Yes	No	No	No	0	0	0
TARGET-20-PAXBLJ	67.2301	Female	618	1.69315	Relapse	278	Dead	309	2015	2016	17.9	6	4	Yes	0	No	No	No	No	No	No	No	No	No	No	No	No	No	No	No	No	No	No	No	0	0	0
TARGET-20-PAXBLW	92.5096	Male	471	1.29041	Relapse	205	Alive	1149	2015	2018	125.6	95	13	Yes	0	No	No	No	No	No	No	No	No	No	No	No	No	No	No	No	No	No	No	No	0	0	0
TARGET-20-PAXBLX	178.119	Male	886	2.4274	Relapse	502	Alive	1308	2015	2018	5.6	86	53	Yes	0	No	No	No	No	No	No	Yes	No	No	No	No	No	No	Yes	No	Yes	No	No	No	0	0	0
TARGET-20-PAXBNE	267.849	Male	5504	15.0795	Censored	1272	Alive	1272	2015	2018	135.4	92	0	Yes	0	No	No	No	No	Yes	No	No	No	No	No	No	No	No	No	No	Yes	No	No	No	0	0	0
TARGET-20-PAXBPF	314.792	Female	7598	20.8164	Censored	1244	Alive	1244	2015	2018	10.5	23	8	Yes	0	No	No	No	No	No	No	No	Yes	No	No	No	No	No	No	No	No	No	No	No	0	0	0
TARGET-20-PAXBSE	233.255	Female	5091	13.9479	Censored	1108	Alive	1108	2015	2018	6.5	84	66	Yes	0	No	No	No	No	No	No	No	No	No	No	No	No	No	No	No	No	Yes	No	Yes	0	0	0
TARGET-20-PAXBVX	388.581	Female	30	0.0821918	Death without remission	16	Dead	16	2015	2015	274.8	72.4	89	Yes	0	No	No	No	No	No	No	No	No	No	No	No	No	No	No	No	No	No	No	No	0	0	0
TARGET-20-PAXBXI	114.804	Female	5948	16.2959	Censored	1195	Alive	1195	2015	2018	195	81	83	Yes	0	No	No	No	No	No	No	No	No	No	No	No	No	No	Yes	No	No	Yes	No	No	0	0	0
TARGET-20-PAXBXU	25.3693	Male	6493	17.789	Censored	669	Alive	669	2015	2017	34.5	68	50	Yes	0	No	No	No	No	No	No	No	No	No	No	No	No	No	No	No	No	Yes	No	No	0	0	0
TARGET-20-PAXBZH	509.991	Female	5333	14.611	Death	100	Dead	100	2015	2015	17.2	0	61	Yes	0	No	No	No	No	No	No	No	No	No	No	No	No	No	No	No	No	Yes	No	No	0	0	0
TARGET-20-PAXCCW	95.3682	Female	4695	12.863	Censored	1325	Alive	1325	2015	2019	18.5	76	74	Yes	0	No	No	No	No	No	No	No	No	No	No	No	No	No	No	No	No	No	No	No	0	0	0
TARGET-20-PAXCDU	46.4154	Female	7045	19.3014	Relapse	811	Alive	1109	2015	2018	34.6	74	4	Yes	0	No	No	No	No	No	No	No	No	No	No	No	No	No	No	No	No	Yes	No	No	0	0	0
TARGET-20-PAXCEV	127.976	Female	3512	9.62192	Censored	1301	Alive	1301	2015	2018	3.9	41	7	Yes	0	No	Yes	No	No	No	No	No	No	No	No	No	No	No	No	No	No	No	No	No	0	0	0
TARGET-20-PAXCFI	143.05	Male	4328	11.8575	Relapse	150	Dead	331	2015	2016	409.4	0	78	Yes	0	No	No	No	No	No	No	No	No	No	No	No	No	No	Yes	No	No	Yes	No	No	0	0	0
TARGET-20-PAXCKK	43.6301	Male	1985	5.43836	Relapse	291	Dead	357	2015	2016	11.1	44.4	0	Yes	0	No	No	No	No	No	No	No	No	No	No	No	No	No	No	No	No	No	No	No	0	0	0
TARGET-20-PAXCLE	75.1061	Female	1519	4.16164	Induction failure	80	Dead	443	2015	2016	265.6	0	100	Yes	0	No	No	No	No	No	No	No	No	No	No	Yes	No	No	No	No	No	Yes	No	No	0	0	0
TARGET-20-PAXCLX	60.2549	Male	144	0.394521	Censored	1224	Alive	1224	2015	2018	332.1	0	70	Unknown	0	No	No	No	No	No	No	No	No	No	No	No	No	No	No	No	Yes	No	No	No	0	0	0
TARGET-20-PAXCNV	18.825	Female	695	1.90411	Censored	1248	Alive	1248	2015	2018	17.7	30	6	Yes	0	No	No	No	No	No	No	No	No	No	No	No	No	No	No	No	No	No	No	No	0	0	0
TARGET-20-PAXCPM	21.3761	Female	4678	12.8164	Induction failure	100	Dead	244	2015	2016	32.4	82	58	Yes	0	No	No	No	No	No	Yes	No	No	No	No	No	No	No	No	No	Yes	No	No	No	0	0	0
TARGET-20-PAXCVR	448.104	Female	735	2.0137	Censored	1232	Alive	1232	2015	2018	157.5	82	70	Yes	0	No	No	No	No	Yes	No	No	No	No	No	No	No	No	No	No	Yes	No	No	No	0	0	0
TARGET-20-PAXCVU	628.53	Male	3881	10.6329	Censored	999	Alive	999	2015	2018	133.6	75	86	Yes	0	No	No	No	No	No	No	No	No	No	No	No	No	No	No	No	No	Yes	No	No	0	0	0
TARGET-20-PAXCWR	57.8524	Male	5393	14.7753	Censored	1145	Alive	1248	2015	2018	130.5	93	87	Yes	0	No	No	No	No	No	No	No	No	No	No	No	No	No	Yes	No	No	Yes	No	No	0	0	0
TARGET-20-PAXCWZ	102.015	Female	391	1.07123	Induction failure	73	Dead	171	2015	2015	5.1	27.8	6	Yes	0	No	No	No	No	Yes	No	No	No	No	No	No	No	No	No	No	Yes	No	No	No	0	0	0
TARGET-20-PAXCYJ	28.3774	Female	5274	14.4493	Relapse	92	Dead	214	2015	2016	173.7	0	92	Yes	0	No	No	No	No	No	Yes	No	No	No	No	No	No	No	No	No	Yes	No	No	No	0	0	0
TARGET-20-PAXCYN	185.68	Female	745	2.0411	Relapse	396	Alive	1232	2015	2018	73.5	80	65	Yes	0	No	No	No	Yes	No	No	No	No	No	No	No	No	No	No	No	Yes	No	No	No	0	0	0
TARGET-20-PAXCZX	47.4267	Female	1218	3.33699	Relapse	474	Dead	727	2015	2017	8.5	95	83.5	Yes	0	No	No	No	No	No	No	No	No	No	No	No	No	No	No	No	No	No	Yes	No	0	0	0
TARGET-20-PAXDBF	336.748	Female	7271	19.9205	Censored	1071	Alive	1071	2015	2018	1.6	93.5	7	Yes	0	No	No	No	No	No	No	No	No	No	No	No	No	No	No	No	Yes	No	No	No	0	0	0
TARGET-20-PAXDDY	173.171	Male	8339	22.8466	Relapse	482	Alive	1074	2015	2018	5.1	80	12	Yes	0	Unknown	Unknown	Unknown	Unknown	Unknown	Unknown	Unknown	Unknown	Unknown	Unknown	Unknown	Unknown	Unknown	Unknown	Unknown	Unknown	No	No	No	0	0	0
TARGET-20-PAXDEG	17.7672	Female	5416	14.8384	Relapse	583	Alive	984	2015	2018	3.1	72	25	Yes	0	No	No	No	No	No	No	No	No	No	No	No	No	No	No	No	No	No	No	No	0	0	0
TARGET-20-PAXDEL	146.898	Male	5049	13.8329	Relapse	162	Dead	252	2015	2016	2.1	20	2	Yes	0	No	No	No	No	No	No	No	No	No	Yes	No	No	No	Yes	No	No	No	No	No	0	0	0
TARGET-20-PAXDEX	174.972	Female	3595	9.84932	Censored	1198	Alive	1198	2015	2018	18.4	74	57	Yes	0	No	No	No	No	No	No	No	No	No	No	No	No	No	No	No	No	Yes	Yes	No	0	0	0
TARGET-20-PAXDGH	28.721	Female	1114	3.05205	Censored	1240	Alive	1240	2015	2018	118	21	0	Yes	0	No	No	No	No	No	No	No	No	No	No	No	No	No	No	No	No	No	No	No	0	0	0
TARGET-20-PAXDHL	14.5959	Male	6606	18.0986	Relapse	674	Alive	1356	2015	2019	11.2	57	34	Yes	0	No	No	No	No	No	No	No	No	No	No	No	No	No	No	No	No	No	Yes	No	0	0	0
TARGET-20-PAXDMP	38.2279	Female	1529	4.18904	Censored	1156	Alive	1156	2015	2018	8.2	45.6	44	Yes	0	No	No	No	No	No	No	No	No	No	No	No	No	No	No	No	No	No	No	Yes	0	0	0
TARGET-20-PAXDNA	541.576	Male	1261	3.45479	Censored	1243	Alive	1243	2015	2018	14.6	42.3	28	Yes	0	No	Yes	No	No	No	No	No	No	No	Yes	No	No	No	No	No	No	No	No	No	0	0	0
TARGET-20-PAXDNI	205.282	Female	375	1.0274	Relapse	159	Dead	311	2015	2016	15	50	0	Yes	0	No	No	No	Yes	No	No	No	No	No	No	No	No	No	No	No	Yes	No	No	No	0	0	0
TARGET-20-PAXDSN	89.1091	Female	258	0.706849	Relapse	569	Alive	1248	2015	2018	110.9	89	47	Yes	0	No	No	No	No	Yes	No	No	No	No	No	No	No	No	No	No	Yes	No	No	No	0	0	0
TARGET-20-PAXDVZ	85.3687	Male	7344	20.1205	Death without remission	3	Dead	3	2015	2015	346.6	85	74	Yes	0	No	No	No	No	No	No	No	No	No	No	No	No	No	No	No	No	No	No	No	0	0	0
TARGET-20-PAXDXW	258.604	Female	838	2.29589	Relapse	365	Dead	1221	2015	2018	7.8	32	6	Yes	0	No	No	No	No	No	No	No	No	No	No	No	No	No	Yes	No	No	No	No	No	0	0	0
TARGET-20-PAXEBW	239.785	Female	5605	15.3562	Relapse	139	Dead	368	2015	2016	15.5	38	34	Yes	0	No	No	No	No	No	No	No	No	No	No	Yes	No	No	Yes	No	No	Yes	No	No	0	0	0
TARGET-20-PAXECE	23.826	Male	2884	7.90137	Censored	1286	Alive	1286	2015	2019	6.1	25	11	Yes	0	No	No	No	No	No	No	No	No	No	No	No	No	Yes	No	No	No	No	No	No	0	0	0
TARGET-20-PAXEES	51.1836	Female	7357	20.1562	Censored	1215	Alive	1215	2015	2018	103.8	91	48	Yes	0	No	No	No	No	No	No	No	No	No	No	No	No	No	No	No	No	Yes	Yes	No	0	0	0
TARGET-20-PAXEET	37.5284	Female	3941	10.7973	Induction failure	109	Dead	183	2015	2016	140	0	76	Yes	0	No	No	No	No	No	No	No	No	No	No	No	No	No	Yes	No	No	Yes	No	No	0	0	0
TARGET-20-PAXEEY	75.2844	Male	1060	2.90411	Induction failure	64	Alive	64	2015	2015	8.5	35	18	Yes	0	No	No	No	No	No	No	No	No	No	No	Yes	No	No	Yes	No	No	No	No	No	0	0	0
TARGET-20-PAXEFX	545.233	Male	5131	14.0575	Relapse	269	Alive	1264	2015	2019	154.6	73	84	Yes	0	No	No	No	No	No	No	No	No	No	No	No	No	No	Yes	No	No	Yes	No	No	0	0	0
TARGET-20-PAXEHH	142.622	Male	5879	16.1068	Censored	1100	Alive	1100	2015	2018	13.9	83	19	Yes	0	Unknown	Unknown	Unknown	Unknown	Unknown	Unknown	Unknown	Unknown	Unknown	Unknown	Unknown	Unknown	Unknown	Unknown	Unknown	Unknown	No	No	No	0	0	0
TARGET-20-PAXEKE	83.3322	Female	5706	15.6329	Censored	985	Alive	985	2015	2018	50.7	38	41	Yes	0	No	No	No	No	No	No	No	Yes	No	No	No	No	No	No	No	No	No	No	No	0	0	0
TARGET-20-PAXELP	70.7416	Male	6007	16.4575	Relapse	312	Dead	1045	2015	2018	9.4	78	46	Yes	0	No	Yes	No	No	No	No	No	No	No	No	Yes	No	No	No	No	No	No	No	No	0	0	0
TARGET-20-PAXEMU	131.561	Female	3221	8.82466	Censored	1117	Alive	1117	2015	2018	47.7	90	64	Yes	0	No	No	No	No	No	No	Yes	No	No	No	No	No	No	No	No	Yes	Yes	No	No	0	0	0
TARGET-20-PAXEPC	264.295	Male	4409	12.0795	Relapse	345	Dead	720	2015	2017	7.9	78	0	Yes	0	No	No	No	No	No	No	No	No	No	No	No	No	No	No	No	No	No	Yes	No	0	0	0
TARGET-20-PAXETC	54.2577	Male	6235	17.0822	Relapse	100	Dead	149	2015	2015	84.1	85	73	Yes	0	No	No	No	No	No	No	No	No	No	No	No	No	No	Yes	No	No	No	No	No	0	0	0
TARGET-20-PAXETX	9.69391	Female	10799	29.5863	Censored	1149	Alive	1149	2015	2018	9.4	28	13	Yes	0	No	No	No	No	No	No	No	No	No	No	No	No	No	No	No	No	Yes	Yes	No	0	0	0
TARGET-20-PAXEWD	34.1947	Male	3798	10.4055	Relapse	221	Alive	265	2015	2016	280.5	80	91	Yes	0	No	No	No	No	No	No	No	No	No	No	No	No	No	No	No	No	No	No	Yes	0	0	0
TARGET-20-PAXEWG	347.724	Male	6478	17.7479	Censored	96	Alive	96	2015	2015	5.5	33	18	Yes	0	No	No	No	No	No	No	No	No	No	No	No	No	No	No	No	No	No	Yes	No	0	0	0
TARGET-20-PAXEWS	181.144	Male	196	0.536986	Censored	1257	Alive	1257	2015	2019	74.2	55	84	Yes	0	No	No	No	No	No	No	No	No	No	No	No	No	No	No	No	No	No	No	No	0	0	0
TARGET-20-PAXFAG	83.107	Female	4060	11.1233	Censored	1254	Alive	1254	2015	2019	39.8	85	75	Yes	0	No	No	No	No	No	No	No	No	No	No	No	No	No	No	No	No	No	No	No	0	0	0
TARGET-20-PAXFBN	160.799	Male	647	1.7726	Censored	1174	Alive	1174	2015	2018	185.8	0	86	Unknown	0	No	No	No	No	Yes	No	No	No	No	No	No	No	No	No	No	Yes	No	No	No	0	0	0
TARGET-20-PAXFDN	55.4478	Female	692	1.89589	Censored	1188	Alive	1188	2015	2018	6.4	84	5	Yes	0	No	No	No	No	No	No	No	No	No	No	No	No	No	No	Yes	No	No	No	No	0	0	0
TARGET-20-PAXFEA	67.4167	Male	5205	14.2603	Censored	1145	Alive	1145	2015	2018	170.2	78	81	Yes	0	No	No	No	No	No	No	No	No	No	No	No	No	No	No	No	No	Yes	No	Yes	0	0	0
TARGET-20-PAXFEE	30.2954	Male	632	1.73151	Censored	1096	Alive	1096	2015	2018	14.2	93	15	Yes	0	Unknown	Unknown	Unknown	Unknown	Unknown	Unknown	Unknown	Unknown	Unknown	Unknown	Unknown	Unknown	Unknown	Unknown	Unknown	Unknown	No	No	No	0	0	0
TARGET-20-PAXFEX	22.2688	Male	4982	13.6493	Censored	1298	Alive	1298	2015	2019	5.9	57	39	Yes	0	No	No	No	No	No	No	No	No	No	No	No	No	No	No	No	No	No	No	Yes	0	0	0
TARGET-20-PAXFHW	23.461	Female	2162	5.92329	Censored	1218	Alive	1218	2015	2018	217.3	94	94	Yes	0	No	No	No	No	No	No	No	No	No	No	Yes	No	No	Yes	No	No	No	No	No	0	0	0
TARGET-20-PAXFIG	33.1944	Male	1555	4.26027	Censored	1033	Alive	1033	2015	2018	17.4	27	25	Yes	0	No	Yes	No	No	No	No	No	No	No	No	No	No	No	No	No	No	No	No	No	0	0	0
TARGET-20-PAXFMH	64.9459	Male	5800	15.8904	Censored	1223	Alive	1223	2015	2018	53.1	67.5	11	Yes	0	No	No	No	No	No	No	No	No	No	No	No	No	No	No	No	No	No	Yes	No	0	0	0
TARGET-20-PAXFSI	58.9192	Male	718	1.96712	Censored	1235	Alive	1235	2015	2019	9.7	67	13	Yes	0	No	No	No	No	No	No	No	No	No	No	No	No	No	No	No	No	No	No	No	0	0	0
TARGET-20-PAXFWY	87.4699	Male	4478	12.2685	Censored	983	Alive	983	2015	2018	144	82	87	Yes	0	No	No	No	No	No	No	No	No	No	No	No	No	No	No	No	No	No	No	No	0	0	0
TARGET-20-PAXGDG	90.7937	Male	2077	5.69041	Relapse	540	Alive	1180	2015	2018	117.4	95	70	Yes	0	No	No	No	No	No	No	No	Yes	No	No	No	No	No	No	No	No	No	No	No	0	0	0
TARGET-20-PAXGDZ	54.0837	Female	141	0.386301	Censored	1244	Alive	1244	2015	2019	110.2	29	19.8	Yes	0	No	No	No	No	No	No	No	No	No	No	No	No	No	No	No	No	No	No	No	0	0	0
TARGET-20-PAXGES	121.624	Male	3127	8.56712	Induction failure	82	Dead	159	2015	2016	315.2	77.6	0	Yes	0	No	No	No	No	No	No	No	No	No	No	No	No	No	No	No	No	No	No	No	0	0	0
TARGET-20-PAXGGF	355.869	Female	179	0.490411	Induction failure	64	Alive	1137	2015	2018	7.3	59	22	Yes	0	No	No	No	No	No	No	Yes	No	No	No	No	No	No	Yes	No	Yes	No	No	No	0	0	0
TARGET-20-PAXGGM	72.2192	Male	4596	12.5918	Relapse	200	Dead	317	2015	2016	225	0	60.2	Yes	0	No	No	No	No	No	No	Yes	No	No	No	No	No	No	No	No	Yes	No	No	No	0	0	0
TARGET-20-PAXGHE	41.8113	Female	314	0.860274	Relapse	216	Dead	1004	2015	2018	11.6	90	23	Yes	0	No	No	No	No	Yes	No	No	No	No	No	No	No	No	No	No	Yes	No	No	No	0	0	0
TARGET-20-PAXGIX	338.431	Female	128	0.350685	Relapse	246	Alive	667	2015	2017	4.6	87.6	0	Yes	0	No	No	No	No	No	No	No	No	No	No	No	No	No	No	No	Yes	No	No	No	0	0	0
TARGET-20-PAXGIY	237.916	Female	711	1.94795	Relapse	279	Dead	396	2015	2016	2.7	29	0	Yes	0	No	No	No	No	No	No	No	No	No	No	No	No	No	No	No	No	No	No	No	0	0	0
TARGET-20-PAXGKH	137.644	Female	3578	9.80274	Censored	909	Alive	909	2015	2018	2.2	75	53	Yes	0	No	No	No	No	No	No	No	No	No	No	No	No	No	No	No	No	Yes	Yes	No	0	0	0
TARGET-20-PAXGNI	175.238	Male	984	2.69589	Death	424	Dead	424	2015	2016	22.4	68.3	38	Yes	0	No	No	No	No	No	No	No	No	No	No	No	No	No	No	No	Yes	Yes	No	No	0	0	0
TARGET-20-PAXGNZ	92.746	Female	636	1.74247	Relapse	103	Alive	105	2015	2015	14.3	85	0	Yes	0	No	No	No	No	No	No	No	No	No	No	No	No	No	No	No	No	No	No	No	0	0	0
TARGET-20-PAXGPE	26.1357	Male	933	2.55616	Censored	1245	Alive	1245	2015	2019	33.2	90.3	61	Yes	0	No	No	No	No	No	No	No	No	No	No	No	No	No	No	No	No	Yes	No	No	0	0	0
TARGET-20-PAXGPF	38.2371	Female	3222	8.8274	Censored	950	Alive	950	2015	2018	4.1	68	10	Unknown	0	Unknown	Unknown	Unknown	Unknown	Unknown	Unknown	Unknown	Unknown	Unknown	Unknown	Unknown	Unknown	Unknown	Unknown	Unknown	Unknown	No	No	No	0	0	0
TARGET-20-PAXGRE	66.9517	Male	1118	3.06301	Censored	1268	Alive	1268	2015	2019	196.3	89	82	Yes	0	No	No	No	No	No	No	No	No	No	No	No	No	Yes	No	No	No	No	No	No	0	0	0
TARGET-20-PAXGSJ	21.0564	Male	1941	5.31781	Censored	1251	Alive	1251	2015	2019	262	86	81	Yes	0	No	No	No	No	No	No	No	No	No	No	No	No	No	No	No	No	Yes	No	No	0	0	0
TARGET-20-PAXGTM	93.3971	Male	4285	11.7397	Death	191	Dead	191	2015	2016	54.5	89	73	Yes	0	No	No	No	No	No	No	No	No	No	No	No	No	No	No	No	No	Yes	No	No	0	0	0
TARGET-20-PAXGVH	48.3222	Female	308	0.843836	Death	362	Dead	362	2015	2016	90.7	97	63	Yes	0	No	No	No	No	No	No	No	No	No	No	No	No	No	No	No	No	No	No	No	0	0	0
TARGET-20-PAXGVS	18.2517	Female	18	0.0493151	Censored	1278	Alive	1278	2015	2019	38.9	59	0	Yes	0	No	No	No	No	No	No	No	No	No	No	No	No	No	No	No	No	No	No	No	0	0	0
TARGET-20-PAXGXR	40.6171	Female	6519	17.8603	Censored	995	Alive	995	2015	2018	28	90	60	Yes	0	No	No	No	No	No	No	No	No	No	No	No	No	No	No	No	No	Yes	No	No	0	0	0
TARGET-20-PAXGYZ	16.7323	Male	2578	7.06301	Death without remission	3	Dead	3	2015	2015	478.5	0	94	Unknown	0	No	No	No	No	No	No	No	Yes	No	No	No	No	No	No	No	No	No	No	No	0	0	0
TARGET-20-PAXGZA	247.43	Male	684	1.87397	Induction failure	73	Alive	1232	2015	2019	10.5	1	0	Yes	0	No	No	No	No	No	No	No	No	No	No	No	No	No	No	No	No	No	No	No	0	0	0
TARGET-20-PAXGZB	83.505	Female	2703	7.40548	Censored	1164	Alive	1164	2015	2018	34.8	0	45	Yes	0	No	No	No	No	No	Yes	No	No	No	No	No	No	No	No	No	Yes	No	No	No	0	0	0
TARGET-20-PAXHCC	598.043	Male	4165	11.411	Censored	915	Alive	1154	2015	2018	89.3	60	84	Yes	0	No	No	No	No	No	No	No	No	No	No	No	No	No	No	No	No	Yes	No	Yes	0	0	0
TARGET-20-PAXHDA	158.065	Male	6734	18.4493	Censored	950	Alive	950	2015	2018	6.8	60	21	Yes	0	No	No	No	No	No	No	No	Yes	No	Yes	No	No	No	No	No	No	No	No	No	0	0	0
TARGET-20-PAXHGG	39.9129	Male	399	1.09315	Relapse	146	Dead	213	2015	2016	13.9	24	28	Yes	0	No	No	No	No	No	No	No	No	No	No	No	No	No	No	Yes	Yes	No	No	No	0	0	0
TARGET-20-PAXHGR	20.2426	Female	170	0.465753	Induction failure	33	Alive	112	2015	2016	64	0	84	Unknown	0	No	No	No	No	No	No	No	No	No	No	No	No	No	No	No	No	No	No	No	0	0	0
TARGET-20-PAXHLD	94.9333	Female	1726	4.72877	Relapse	419	Alive	1239	2015	2019	42.3	78	82	Yes	0	No	No	No	No	No	No	No	No	No	No	No	No	No	No	No	No	No	Yes	No	0	0	0
TARGET-20-PAXHPH	99.9919	Male	219	0.6	Censored	934	Alive	934	2015	2018	8	50	0	Yes	0	No	No	No	No	No	No	No	No	No	No	No	No	No	No	No	No	No	No	No	0	0	0
TARGET-20-PAXHTS	41.092	Male	457	1.25205	Relapse	199	Alive	929	2015	2018	108.9	89	28	Yes	0	No	No	No	No	No	No	No	No	No	No	No	No	No	No	No	Yes	No	No	No	0	0	0
TARGET-20-PAXHWI	10.8809	Female	5942	16.2795	Death without remission	4	Dead	4	2015	2015	24	95	83	Yes	0	No	No	No	No	No	No	No	No	No	No	No	No	No	No	No	No	Yes	Yes	No	0	0	0
TARGET-20-PAXHYG	64.1219	Male	4289	11.7507	Relapse	416	Dead	455	2015	2017	1.4	84	0	Unknown	0	No	No	No	No	No	No	No	No	No	No	No	No	No	No	No	Yes	No	No	No	0	0	0
TARGET-20-PAXHZD	150.774	Female	2941	8.05753	Relapse	884	Alive	966	2015	2018	13	52	50	Yes	0	No	Yes	No	No	No	No	No	No	No	No	No	No	No	No	No	No	No	No	No	0	0	0
TARGET-20-PAXHZL	18.9028	Female	6777	18.5671	Relapse	888	Alive	1159	2015	2018	2.6	77	36	Yes	0	No	No	No	No	No	No	No	No	Yes	No	No	No	No	No	No	No	No	No	No	0	0	0
TARGET-20-PAXIAZ	44.7723	Male	767	2.10137	Relapse	94	Dead	206	2015	2016	55.6	85	0	Yes	0	No	No	No	No	Yes	No	No	No	No	No	No	No	No	No	No	Yes	No	No	No	0	0	0
TARGET-20-PAXICE	67.2522	Male	498	1.36438	Relapse	345	Alive	893	2015	2018	41.9	48	56	Yes	0	No	No	No	No	No	Yes	No	No	No	No	No	No	No	No	No	Yes	No	No	No	0	0	0
TARGET-20-PAXIDA	51.1913	Male	1929	5.28493	Induction failure	79	Alive	651	2015	2017	4.6	90	0	Yes	0	No	No	No	No	No	No	No	No	No	No	Yes	No	No	Yes	No	No	No	No	No	0	0	0
TARGET-20-PAXIEG	145.014	Female	5411	14.8247	Relapse	153	Alive	916	2015	2018	79.8	18	16.8	Yes	0	No	Yes	No	No	No	No	No	No	No	No	No	No	No	No	Yes	No	No	No	No	0	0	0
TARGET-20-PAXIEP	618.152	Male	5855	16.0411	Censored	1107	Alive	1107	2015	2018	9.5	74.3	9	Unknown	0	No	No	No	No	No	No	No	No	No	No	No	No	No	No	No	No	No	No	Yes	0	0	0
TARGET-20-PAXIFA	40.0022	Male	2406	6.59178	Induction failure	71	Dead	189	2015	2016	35.2	82	63	Yes	0	No	No	No	No	No	No	No	No	No	No	No	No	Yes	Yes	No	No	No	No	No	0	0	0
TARGET-20-PAXIHA	107.537	Male	973	2.66575	Censored	1203	Alive	1203	2015	2019	6.6	85	0	Yes	0	No	No	No	No	Yes	No	No	No	No	No	No	No	No	No	No	Yes	No	No	No	0	0	0
TARGET-20-PAXIIP	33.9729	Female	4879	13.3671	Censored	1200	Alive	1200	2015	2019	174.8	89	94	Yes	0	No	No	No	No	No	No	No	No	No	No	No	No	No	No	No	No	No	No	No	0	0	0
TARGET-20-PAXIJB	308.695	Male	2590	7.09589	Relapse	407	Alive	1221	2015	2019	53	66	87	Yes	0	No	Yes	No	No	No	No	No	No	No	No	No	No	No	No	No	No	No	No	No	0	0	0
TARGET-20-PAXIJL	126.992	Female	6250	17.1233	Censored	990	Alive	990	2015	2018	3.3	22	23	Yes	0	Yes	No	No	No	No	No	No	No	No	No	No	No	No	No	No	No	Yes	No	No	0	0	0
TARGET-20-PAXIKD	85.6424	Female	10671	29.2356	Censored	1138	Alive	1138	2015	2018	9.5	75	59	Yes	0	No	Yes	No	No	No	No	No	No	No	No	No	No	No	No	No	No	No	No	No	0	0	0
TARGET-20-PAXIKL	38.1217	Female	2086	5.71507	Censored	908	Alive	1186	2015	2019	20.2	45	57	Yes	0	No	No	No	No	No	No	No	No	No	Yes	No	No	No	No	No	No	No	No	No	0	0	0
TARGET-20-PAXIPJ	78.2503	Female	4970	13.6164	Censored	1236	Alive	1236	2015	2019	8.1	36	10.4	Yes	0	No	No	No	No	No	No	No	Yes	No	No	No	No	No	No	No	No	No	No	No	0	0	0
TARGET-20-PAXIPM	164.567	Female	5324	14.5863	Censored	892	Alive	892	2015	2018	5.5	24	4.4	Yes	0	No	No	No	No	No	No	No	No	No	No	No	No	No	No	No	No	No	Yes	No	0	0	0
TARGET-20-PAXISI	131.355	Male	6472	17.7315	Relapse	316	Alive	1171	2015	2019	59.1	82	83	Yes	0	No	No	No	No	No	No	No	No	No	No	No	No	No	No	No	No	Yes	No	Yes	0	0	0
TARGET-20-PAXISV	253.942	Female	3732	10.2247	Censored	386	Alive	386	2015	2016	6.5	40	17	Yes	0	No	Yes	No	No	No	No	No	No	No	No	No	No	No	No	No	No	No	No	No	0	0	0
TARGET-20-PAXIWR	53.1183	Male	567	1.55342	Death	247	Dead	247	2015	2016	264.3	30.5	33.3	Yes	0	No	No	No	No	No	No	No	No	No	No	No	No	No	No	No	No	Yes	No	No	0	0	0
TARGET-20-PAXIYA	32.0198	Male	2598	7.11781	Relapse	333	Alive	1110	2015	2018	42.5	60	22	Yes	0	No	No	No	No	No	No	No	No	No	No	No	No	Yes	No	No	No	No	No	No	0	0	0
TARGET-20-PAXJAA	36.5436	Female	1017	2.7863	Relapse	413	Alive	922	2015	2018	31.7	48	40.6	Yes	0	Unknown	Unknown	Unknown	Unknown	Unknown	Unknown	Unknown	Unknown	Unknown	Unknown	Unknown	Unknown	Unknown	Unknown	Unknown	Unknown	No	No	No	0	0	0
TARGET-20-PAXJFL	39.3129	Female	5447	14.9233	Death without remission	26	Dead	26	2015	2015	68.2	68	50	Yes	0	No	No	No	No	No	No	No	No	No	No	No	No	No	No	No	No	Yes	Yes	No	0	0	0
TARGET-20-PAXJFS	161.681	Male	161	0.441096	Relapse	237	Dead	503	2015	2017	14	26	30	Yes	0	No	No	No	No	No	No	No	No	No	No	No	No	No	No	No	No	No	No	No	0	0	0
TARGET-20-PAXJFT	28.8218	Male	5299	14.5178	Relapse	133	Alive	1209	2015	2019	71.8	78	66	Yes	0	No	No	No	No	No	No	No	No	No	No	No	No	No	No	No	No	Yes	No	No	0	0	0
TARGET-20-PAXJGA	97.7684	Female	1206	3.30411	Relapse	377	Alive	1129	2015	2018	9.3	19	10	Yes	0	No	No	No	No	No	No	No	Yes	No	No	No	No	No	No	No	No	No	No	No	0	0	0
TARGET-20-PAXJGS	108.222	Male	5840	16	Relapse	140	Dead	272	2015	2016	91.4	64	83	Yes	0	No	No	No	No	No	No	No	No	No	No	No	No	No	No	No	Yes	No	No	No	0	0	0
TARGET-20-PAXJIH	9.74067	Female	2384	6.53151	Censored	1004	Alive	1004	2015	2018	3.5	33	8	Yes	0	No	Yes	No	No	No	No	No	No	No	No	No	No	No	No	No	No	No	No	No	0	0	0
TARGET-20-PAXJMY	158.778	Male	5670	15.5342	Relapse	439	Dead	653	2015	2017	0.7	77	0	Yes	0	No	No	No	No	No	No	No	No	No	No	No	No	No	No	No	No	No	No	No	0	0	0
TARGET-20-PAXJNP	446.435	Male	6467	17.7178	Censored	1110	Alive	1110	2015	2018	6.4	94	13	Yes	0	No	No	No	No	No	No	No	No	No	No	No	No	Yes	No	No	No	No	No	No	0	0	0
TARGET-20-PAXJPP	51.3969	Female	416	1.13973	Induction failure	90	Dead	395	2015	2016	35.1	94	34	Yes	0	No	No	No	No	No	No	No	No	No	No	No	No	No	No	No	No	No	No	No	0	0	0
TARGET-20-PAXJPZ	7.76713	Male	553	1.51507	Relapse	367	Alive	367	2015	2016	12	14	6	Yes	0	No	No	No	No	No	No	No	No	No	No	No	No	No	No	Yes	No	No	No	No	0	0	0
TARGET-20-PAXJSM	148.056	Female	778	2.13151	Censored	912	Alive	912	2015	2018	14	77.8	27	Yes	0	No	No	No	No	No	No	Yes	No	No	No	No	No	No	No	No	Yes	No	No	No	0	0	0
TARGET-20-PAXJTM	28.3988	Female	2130	5.83562	Censored	1136	Alive	1136	2015	2018	137.8	74	22	Yes	0	No	No	No	No	No	No	No	Yes	No	No	No	No	No	Yes	No	No	No	No	No	0	0	0
TARGET-20-PAXJVE	83.9043	Female	833	2.28219	Censored	1091	Alive	1091	2015	2018	71.8	23	24	Yes	0	No	No	No	No	No	No	No	Yes	No	No	No	No	No	No	No	No	No	No	No	0	0	0
TARGET-20-PAXJWS	31.9041	Male	3451	9.45479	Induction failure	76	Dead	338	2015	2016	39.7	55	68.8	Yes	0	No	No	No	No	No	No	No	No	No	No	No	No	No	No	No	No	No	No	No	0	0	0
TARGET-20-PAXJXC	385.52	Male	7715	21.137	Relapse	305	Alive	1097	2015	2018	284.5	60	0	Yes	0	No	No	No	No	No	No	No	No	No	No	No	No	No	No	No	Yes	No	No	No	0	0	0
TARGET-20-PAXJYU	439.319	Male	6060	16.6027	Censored	1185	Alive	1185	2015	2019	68.9	58	63	Yes	0	No	No	No	No	No	No	No	No	No	Yes	No	No	No	Yes	No	No	No	No	No	0	0	0
TARGET-20-PAXJZX	80.0055	Female	2905	7.9589	Relapse	159	Dead	313	2015	2016	4.4	22	5	Yes	0	No	No	No	No	No	No	No	No	Yes	No	No	No	No	No	No	No	No	No	No	0	0	0
TARGET-20-PAXKAH	185.035	Female	3301	9.04384	Censored	905	Alive	905	2015	2018	104.1	33	37	Yes	0	No	No	No	No	No	No	No	No	No	No	No	No	Yes	No	No	No	No	No	No	0	0	0
TARGET-20-PAXKAI	131.062	Female	7087	19.4164	Censored	863	Alive	863	2015	2018	45.7	85	86	Yes	0	No	No	No	No	No	No	No	No	No	Yes	No	No	No	No	No	No	No	No	No	0	0	0
TARGET-20-PAXKAL	58.0767	Male	5302	14.526	Induction failure	63	Alive	132	2015	2016	13.4	93	36	Yes	0	No	No	No	No	No	No	No	No	No	No	No	No	No	No	No	No	No	No	No	0	0	0
TARGET-20-PAXKES	138.971	Male	4220	11.5616	Censored	1018	Alive	1018	2015	2018	189.1	80	35	Yes	0	Unknown	Unknown	Unknown	Unknown	Unknown	Unknown	Unknown	Unknown	Unknown	Unknown	Unknown	Unknown	Unknown	Unknown	Unknown	Unknown	No	No	No	0	0	0
TARGET-20-PAXKEZ	82.1407	Male	5121	14.0301	Relapse	184	Dead	384	2015	2016	2.9	31.4	50	Yes	0	No	No	No	No	No	No	No	No	No	No	No	No	No	No	No	No	Yes	No	No	0	0	0
TARGET-20-PAXKIB	131.834	Female	1781	4.87945	Censored	1163	Alive	1163	2015	2019	20	70	55	Yes	0	No	Yes	No	No	No	No	No	No	No	No	No	No	No	No	No	No	No	No	No	0	0	0
TARGET-20-PAXKKC	320.891	Female	159	0.435616	Censored	810	Alive	810	2015	2018	27.4	22	17.1	Yes	0	No	No	No	No	No	No	No	No	No	No	No	No	No	No	No	Yes	No	No	No	0	0	0
TARGET-20-PAXKKE	117.068	Female	4515	12.3699	Censored	902	Alive	902	2015	2018	13.9	80	47	Yes	0	No	No	No	No	No	No	No	Yes	No	Yes	No	No	No	No	No	No	No	No	No	0	0	0
TARGET-20-PAXKRR	86.7017	Female	6066	16.6192	Censored	889	Alive	889	2015	2018	5	51	49	Yes	0	No	No	No	No	No	No	No	No	No	No	No	No	No	No	No	No	No	No	Yes	0	0	0
TARGET-20-PAXKSZ	12.8679	Female	6950	19.0411	Censored	896	Alive	896	2015	2018	1.4	72	16	Yes	0	No	No	No	No	No	No	No	No	No	No	No	No	No	No	No	No	No	Yes	No	0	0	0
TARGET-20-PAXKTN	141.744	Female	2434	6.66849	Censored	766	Alive	766	2015	2018	20.2	40	16	Yes	0	No	Yes	No	No	No	No	No	No	No	No	Yes	No	No	No	No	No	No	No	No	0	0	0
TARGET-20-PAXKTY	54.4949	Male	4881	13.3726	Censored	1089	Alive	1089	2015	2018	1	80	0	Yes	0	No	No	No	No	Yes	No	No	No	No	No	No	No	No	No	No	Yes	No	No	No	0	0	0
TARGET-20-PAXKTZ	31.8358	Female	6140	16.8219	Censored	886	Alive	886	2015	2018	11.2	0.2	0	Unknown	0	No	No	No	No	No	No	No	No	No	No	No	No	No	No	No	No	No	No	No	0	0	0
TARGET-20-PAXKUA	99.7412	Male	3501	9.59178	Censored	874	Alive	874	2015	2018	21.9	35	0	Yes	0	No	No	No	No	No	No	No	No	No	No	No	No	No	No	No	No	Yes	Yes	No	0	0	0
TARGET-20-PAXKWG	52.3375	Female	3979	10.9014	Relapse	437	Alive	871	2015	2018	18.6	63	47	Yes	0	No	Yes	No	No	No	No	No	No	No	No	Yes	No	No	No	No	No	No	No	No	0	0	0
TARGET-20-PAXKXS	135.189	Female	8706	23.8521	Censored	1145	Alive	1145	2015	2019	7.3	89	28	Yes	0	No	No	No	No	No	No	No	No	No	No	No	No	No	No	No	No	Yes	No	No	0	0	0
TARGET-20-PAXKZA	122.567	Female	6166	16.8932	Death without remission	8	Dead	8	2015	2015	37.4	13	13	Yes	0	No	No	No	No	No	No	No	Yes	No	No	No	No	No	No	No	No	No	No	No	0	0	0
TARGET-20-PAXKZN	79.8893	Female	2051	5.61918	Censored	953	Alive	953	2015	2018	453.8	72	85	Yes	0	No	No	No	Yes	No	No	No	No	No	No	No	No	No	No	No	Yes	No	No	No	0	0	0
TARGET-20-PAXLBH	50.6878	Male	2045	5.60274	Relapse	708	Alive	909	2015	2018	9.5	57.4	26	Yes	0	No	Yes	No	No	No	No	No	No	No	No	No	No	No	No	No	No	No	No	No	0	0	0
TARGET-20-PAXLDI	588.292	Female	381	1.04384	Censored	915	Alive	915	2015	2018	14.5	93	20	Yes	0	No	No	No	No	No	No	No	No	No	No	No	No	No	No	No	Yes	No	No	No	0	0	0
TARGET-20-PAXLDJ	97.9132	Female	4925	13.4932	Death	658	Dead	658	2015	2017	40.8	27	29	Yes	0	No	No	No	No	No	No	No	No	No	No	No	No	No	No	No	No	No	No	No	0	0	0
TARGET-20-PAXLDX	176.135	Female	5319	14.5726	Death	181	Dead	181	2015	2016	5.7	27	2	Yes	0	No	Yes	No	No	No	No	No	No	No	No	No	No	No	No	No	No	No	No	No	0	0	0
TARGET-20-PAXLEE	183.284	Female	3647	9.99178	Relapse	294	Dead	402	2015	2017	23.2	80	61	Yes	0	No	No	No	No	No	No	No	No	No	No	No	No	No	Yes	No	No	Yes	No	No	0	0	0
TARGET-20-PAXLEF	212.624	Female	547	1.49863	Relapse	98	Alive	908	2015	2018	218.4	79	56	Yes	0	No	No	No	No	Yes	No	No	No	No	No	Yes	No	No	No	No	Yes	No	No	No	0	0	0
TARGET-20-PAXLFG	93.67	Male	3491	9.56438	Induction failure	57	Dead	110	2015	2016	33.1	91.7	22.5	Yes	0	No	No	No	No	No	No	No	No	No	No	No	No	No	No	No	No	Yes	No	No	0	0	0
TARGET-20-PAXLGL	193.975	Male	7046	19.3041	Relapse	629	Alive	962	2015	2018	6.1	39	23	Yes	0	No	No	No	No	No	No	Yes	No	No	No	No	No	No	No	No	Yes	No	No	No	0	0	0
TARGET-20-PAXLHS	486.47	Female	2838	7.77534	Relapse	956	Alive	956	2015	2018	7.6	81	32	Yes	0	No	No	No	No	No	Yes	No	No	No	No	No	No	No	No	No	Yes	No	No	No	0	0	0
TARGET-20-PAXLJV	14.5133	Male	5129	14.0521	Censored	1050	Alive	1050	2015	2018	392	95	92	Yes	0	No	No	No	No	No	No	No	No	No	No	No	No	No	No	No	No	Yes	No	Yes	0	0	0
TARGET-20-PAXLLI	43.5138	Female	312	0.854795	Censored	1161	Alive	1161	2015	2019	31.3	20	15	Yes	0	No	No	No	No	No	No	No	No	No	No	No	No	No	No	No	No	No	No	No	0	0	0
TARGET-20-PAXLMN	81.0268	Male	2604	7.13425	Censored	965	Alive	965	2015	2018	239	85	82	Yes	0	No	No	No	No	No	No	No	No	No	No	No	No	No	No	No	No	No	Yes	No	0	0	0
TARGET-20-PAXLMS	20.4376	Male	5153	14.1178	Censored	930	Alive	930	2015	2018	17	72	71	Yes	0	No	Yes	No	No	No	No	No	No	No	No	No	No	No	No	No	No	No	No	No	0	0	0
TARGET-20-PAXLNX	51.7265	Male	1481	4.05753	Relapse	389	Dead	768	2015	2018	0.6	78	8.3	Yes	0	No	No	No	No	No	No	No	No	No	No	Yes	No	No	No	No	No	No	No	No	0	0	0
TARGET-20-PAXLVU	629.374	Male	3014	8.25753	Censored	876	Alive	876	2015	2018	2.5	6	0	Yes	0	No	Yes	No	No	No	No	No	No	No	No	Yes	No	No	No	No	No	No	No	No	0	0	0
TARGET-20-PAXLVV	153.205	Male	4003	10.9671	Relapse	267	Alive	1133	2015	2019	30.9	78	0	Yes	0	No	No	No	No	Yes	No	No	No	No	No	No	No	No	No	No	Yes	No	No	No	0	0	0
TARGET-20-PAXLWH	10.51	Male	1202	3.29315	Relapse	587	Alive	1077	2015	2018	164	71.6	53	Yes	0	No	No	No	No	No	No	No	No	No	No	No	No	No	No	No	No	Yes	No	No	0	0	0
TARGET-20-PAXLXI	120.27	Male	6036	16.537	Relapse	918	Alive	922	2015	2018	20.2	83.5	37	Yes	0	No	No	No	No	No	No	No	No	No	No	No	No	No	No	No	No	No	No	Yes	0	0	0
TARGET-20-PAXLXJ	433.388	Male	4935	13.5205	Censored	1120	Alive	1120	2015	2019	72.9	87	46	Yes	0	Yes	No	No	No	No	No	No	No	No	No	No	No	No	No	No	No	Yes	No	No	0	0	0
TARGET-20-PAXLXM	139.643	Female	2191	6.00274	Death	30	Dead	30	2015	2016	2	3	3	Yes	0	No	No	No	No	Yes	No	No	No	No	No	No	No	No	No	No	Yes	No	No	No	0	0	0
TARGET-20-PAXLYF	77.5726	Male	3449	9.44932	Induction failure	53	Dead	107	2015	2016	28.1	0	1	Yes	0	No	No	No	No	No	No	No	No	No	No	No	No	No	Yes	No	Yes	No	No	No	0	0	0
TARGET-20-PAXLYJ	142.142	Female	2407	6.59452	Censored	822	Alive	822	2016	2018	49.1	71	93	Yes	0	No	No	No	No	No	No	Yes	No	No	No	No	No	No	No	No	Yes	No	No	No	0	0	0
TARGET-20-PAXMAD	34.9036	Male	3126	8.56438	Relapse	386	Alive	932	2016	2018	90.4	56	19	Yes	0	No	No	No	No	No	No	No	Yes	No	Yes	No	No	No	Yes	No	No	No	No	No	0	0	0
TARGET-20-PAXMAY	273.176	Male	4202	11.5123	Induction failure	76	Alive	837	2016	2018	1.1	21	8	Yes	0	No	No	No	No	No	No	No	No	No	No	No	No	No	No	No	No	No	No	No	0	0	0
TARGET-20-PAXMBP	283.964	Male	5250	14.3836	Censored	924	Alive	924	2016	2018	6.6	79	49	Yes	0	No	No	No	No	No	No	No	No	No	No	No	No	No	No	No	No	No	No	Yes	0	0	0
TARGET-20-PAXMBS	433.608	Female	4047	11.0877	Censored	820	Alive	820	2016	2018	93.7	29.8	32	Yes	0	No	Yes	No	No	No	No	No	No	No	No	No	No	No	No	No	No	No	No	No	0	0	0
TARGET-20-PAXMCG	42.4499	Female	3275	8.9726	Relapse	308	Dead	483	2016	2017	2	34	19	Yes	0	No	No	No	No	No	No	No	No	No	No	Yes	No	No	No	No	No	Yes	No	No	0	0	0
TARGET-20-PAXMCH	54.1473	Female	408	1.11781	Censored	876	Alive	876	2016	2018	5.8	12	3.5	Yes	0	No	No	No	No	No	No	No	No	No	No	No	No	No	No	Yes	No	No	No	No	0	0	0
TARGET-20-PAXMCV	102.453	Male	3668	10.0493	Censored	898	Alive	898	2016	2018	4.1	78	35	Yes	0	No	Yes	No	No	No	No	No	No	No	No	No	No	No	No	No	No	No	No	No	0	0	0
TARGET-20-PAXMFG	45.0034	Female	4428	12.1315	Censored	1069	Alive	1069	2016	2018	10.5	91	82	Yes	0	No	Yes	No	No	No	No	No	No	No	No	No	No	No	No	No	No	No	No	No	0	0	0
TARGET-20-PAXMGU	45.4666	Female	5083	13.926	Death	213	Dead	213	2016	2016	15.1	50	55	Yes	0	No	No	No	No	No	No	No	No	No	No	No	No	No	No	No	No	No	No	Yes	0	0	0
TARGET-20-PAXMIJ	27.8501	Female	2280	6.24658	Relapse	288	Alive	940	2016	2018	60.7	78	71	Yes	0	No	Yes	No	No	No	No	No	No	No	No	Yes	No	No	No	No	No	No	No	No	0	0	0
TARGET-20-PAXMKT	29.8885	Female	514	1.40822	Relapse	320	Alive	854	2016	2018	172	34.5	31.5	Yes	0	No	No	No	No	No	No	No	Yes	No	No	No	No	No	No	No	No	Yes	No	No	0	0	0
TARGET-20-PAXMKU	29.9807	Male	2934	8.03836	Censored	959	Alive	959	2016	2018	2.4	93	0	Yes	0	No	No	No	No	Yes	No	No	No	No	No	No	No	No	No	No	Yes	No	No	No	0	0	0
TARGET-20-PAXMLI	91.7385	Male	6271	17.1808	Relapse	802	Dead	1016	2016	2018	10.1	0	31	Yes	0	No	No	No	No	No	No	No	No	No	No	No	No	No	No	No	Yes	No	No	No	0	0	0
TARGET-20-PAXMLN	381.758	Female	6520	17.863	Censored	880	Alive	880	2016	2018	44.6	85	0	Yes	0	No	No	No	No	No	No	No	Yes	No	Yes	No	No	No	No	No	No	No	No	No	0	0	0
TARGET-20-PAXMLW	263.928	Female	4248	11.6384	Relapse	104	Alive	936	2016	2018	97	90	60	Yes	0	No	No	No	No	No	No	No	No	No	No	No	No	No	No	No	No	Yes	No	No	0	0	0
TARGET-20-PAXMNG	882.734	Female	6128	16.789	Relapse	1161	Alive	1161	2016	2019	58.2	83	81	Yes	0	No	No	No	No	Yes	No	No	No	No	No	No	No	No	No	No	Yes	No	No	No	0	0	0
TARGET-20-PAXMNR	350.525	Male	721	1.97534	Relapse	168	Dead	454	2016	2017	36.9	66	36	Yes	0	No	No	No	No	No	No	Yes	No	No	No	No	No	No	No	No	Yes	No	No	No	0	0	0
TARGET-20-PAXMPF	150.733	Female	4071	11.1534	Death	103	Dead	103	2016	2016	3.2	39.5	13	Yes	0	No	No	No	No	No	No	No	No	No	No	No	No	No	Yes	No	No	No	No	No	0	0	0
TARGET-20-PAXMPG	515.787	Female	334	0.915068	Relapse	270	Dead	743	2016	2018	39.6	80	79.8	Yes	0	No	No	No	No	No	No	No	No	No	No	No	No	No	No	No	No	No	No	No	0	0	0
TARGET-20-PAXMPW	288.407	Male	2945	8.06849	Censored	911	Alive	911	2016	2018	3.4	85	8.7	Yes	0	No	No	No	No	No	No	No	No	No	No	No	No	No	No	No	No	No	Yes	No	0	0	0
TARGET-20-PAXMRA	25.6126	Female	8799	24.1068	Relapse	223	Alive	878	2016	2018	13.1	37	12	Yes	0	No	No	No	No	No	No	No	No	No	No	No	No	No	No	No	No	Yes	Yes	No	0	0	0
TARGET-21-PAMXZY	13.5246	Male	3076	8.4274	Induction Failure	27	Alive	3281	2004	2013	2.9	47	9	No	M2	No	No	No	No	No	No	No	No	No	No	No	No	No	No	No	No	No	No	No	No	Not done	Not done
TARGET-21-PAMYMA	24.9779	Male	450	1.23288	Induction Failure	28	Dead	378	2004	2005	237	89	69	No	M4	No	No	No	No	No	No	No	No	No	No	No	No	No	No	No	No	No	No	No	No	Not done	Not done
TARGET-21-PANVPB	199.89	Male	5338	14.6247	Induction Failure	77	Dead	421	2005	2006	34.1	87.3	88	Yes	M5	No	No	No	No	No	No	No	No	No	No	No	No	No	No	No	No	No	No	No	No	Not done	Not done
TARGET-21-PANZLR	69.0484	Female	4793	13.1315	Induction Failure	28	Dead	74	2005	2005	114.7	87	90	No	Not classified	No	No	No	No	No	No	No	No	No	No	No	No	No	Yes	No	No	No	No	No	No	Not done	Not done
TARGET-21-PARBTV	700.118	Male	6273	17.1863	Induction Failure	77	Dead	444	2007	2008	247.1	87	95	No	M1	No	No	No	No	No	No	No	No	No	No	No	No	No	No	No	No	No	No	No	No	Not done	Not done
TARGET-21-PARHRS	191.06	Male	3636	9.96164	Induction Failure	82	Alive	2616	2007	2014	79.4	84	91	No	M0 Undifferentiated	No	No	No	No	No	No	No	No	No	No	No	No	No	No	No	No	No	No	No	Yes	Not done	Not done
TARGET-21-PARLSL	426.965	Male	4456	12.2082	Censored	1077	Alive	1077	2007	2010	28.6	87	0	No	Unknown	No	No	No	No	No	No	No	No	No	No	No	No	No	No	No	No	No	Yes	No	No	Not done	Not done
TARGET-21-PARNAW	40.7519	Female	430	1.17808	Induction Failure	66	Dead	457	2007	2009	10.9	90.7	0	No	M7	No	No	No	No	No	No	No	No	No	No	No	No	No	No	No	No	No	No	No	No	Not done	Not done
TARGET-21-PARXYR	158.872	Female	5346	14.6466	Relapse	492	Alive	2200	2008	2014	38.7	21	80	No	M1	No	No	No	No	No	No	No	No	No	No	No	No	No	No	No	No	Yes	No	No	Yes	Not done	Not done
TARGET-21-PARZIA	846.359	Female	6089	16.6822	Death without Remission	77	Dead	77	2008	2008	2.4	79	0	No	M0 Undifferentiated	No	No	No	No	No	No	No	No	No	No	No	No	No	No	No	No	No	No	No	No	Not done	Not done
TARGET-21-PASDKZ	309.705	Female	1875	5.13699	Death	188	Dead	188	2008	2009	53.5	73.2	47	No	M4	No	No	No	No	No	No	No	No	No	No	No	No	No	No	No	No	Yes	No	No	Yes	Not done	Not done
TARGET-21-PASDXR	146.343	Male	3440	9.42466	Induction Failure	33	Dead	276	2008	2009	257.9	90	92	No	M5	No	No	No	No	No	No	No	No	No	No	No	No	No	Yes	No	No	Yes	No	No	No	Not done	Not done
TARGET-21-PASFHK	30.0696	Male	2164	5.92877	Induction Failure	85	Alive	1655	2008	2013	340.7	93.8	83	No	M4	No	No	No	No	No	No	No	No	No	No	No	No	No	No	No	No	No	No	No	No	Not done	Not done
TARGET-21-PASFJJ	801.316	Female	3836	10.5096	Censored	2205	Alive	2205	2008	2014	121.1	96	93	No	M1	No	No	No	No	No	No	No	No	No	No	No	No	No	No	No	No	Yes	No	No	Yes	Not done	Not done
TARGET-21-PASIGA	158.525	Male	318	0.871233	Censored	1947	Alive	1947	2008	2014	6.7	54	0	No	M5	No	No	No	No	Yes	No	No	No	No	No	No	No	No	No	No	Yes	No	No	No	No	Not done	Not done
TARGET-21-PASLZE	1282.83	Female	3711	10.1671	Induction Failure	84	Dead	707	2009	2011	28.1	0	75	No	Unknown	No	Yes	No	No	No	No	No	No	No	No	No	No	No	No	No	No	No	No	No	No	No	No
TARGET-21-PASNKZ	96.8536	Female	6491	17.7836	Death	195	Dead	195	2009	2009	3.3	64.4	4	No	M1	No	No	No	No	No	No	No	No	No	Yes	No	No	No	No	No	No	No	No	No	No	Not done	Not done
TARGET-21-PASSLT	424.279	Male	5405	14.8082	Induction Failure	36	Dead	87	2009	2009	114.7	96	94	No	M0 Undifferentiated	No	No	No	No	No	Yes	No	No	No	No	No	No	No	No	No	Yes	No	No	No	No	Not done	Not done
TARGET-21-PASTZK	66.0636	Male	2145	5.87671	Induction Failure	58	Dead	102	2009	2009	17.9	55	45	No	M2	No	No	No	No	No	No	No	No	No	No	No	No	No	No	No	No	No	No	No	Yes	Not done	Not done
TARGET-21-PASVJS	203.271	Female	1913	5.2411	Induction Failure	71	Dead	1298	2009	2013	58.2	58	52	No	Unknown	No	No	No	No	No	No	No	No	No	No	No	No	No	No	No	No	Yes	No	No	No	Not done	Not done
TARGET-21-PASYEJ	20.253	Female	889	2.43562	Induction Failure	69	Dead	988	2009	2012	11.2	21	8	No	Not classified	No	No	No	No	No	No	No	No	No	No	No	No	No	No	No	No	No	No	No	No	Not done	Not done
TARGET-21-PASYWA	38.1621	Male	5181	14.1945	Induction Failure	79	Alive	295	2009	2010	19.1	95	68	No	M0 Undifferentiated	No	No	No	No	No	No	No	No	No	No	No	No	No	No	No	No	Yes	No	No	No	Not done	Not done
TARGET-21-PATAIJ	500.345	Female	417	1.14247	Induction Failure	57	Alive	1660	2009	2014	149.5	77.5	72	No	M5	No	No	No	No	No	No	No	No	No	No	No	No	No	No	No	No	No	No	No	No	Not done	Not done
TARGET-21-PATHIU	44.527	Male	4859	13.3123	Relapse	374	Dead	454	2010	2011	4.8	49	2	No	M5	No	No	No	No	No	No	No	No	No	No	No	No	No	Yes	No	No	No	No	No	No	Not done	Not done
TARGET-21-PATISD	41.3841	Male	3901	10.6877	Induction Failure	46	Dead	148	2010	2010	63.9	91	77	No	Not classified	No	No	No	No	No	No	No	No	No	No	No	No	Yes	No	No	No	No	No	No	No	Not done	Not done
TARGET-21-PATJMY	839.99	Male	1799	4.92877	Induction Failure	77	Dead	319	2010	2011	6.5	40	60	No	M2	No	No	No	No	No	No	No	No	No	No	No	No	No	No	No	No	No	No	No	Yes	Not done	Not done
TARGET-21-PATKBK	82.4351	Male	31	0.0849315	Censored	1684	Alive	1684	2010	2014	27.6	30	23	No	M7	No	No	No	No	No	No	No	No	No	No	No	No	No	No	No	No	No	No	No	No	Not done	Not done
TARGET-21-PATKKJ	130.644	Female	8581	23.5096	Death	451	Dead	451	2010	2011	22.9	65	85	No	M2	No	No	No	No	No	No	No	No	No	No	No	No	No	No	Yes	No	No	No	No	Yes	Not done	Not done
TARGET-21-PATKWH	161.955	Male	6008	16.4603	Relapse	504	Dead	701	2010	2012	1.5	20	12	No	M6	No	No	No	No	No	No	No	No	No	No	No	No	No	No	No	No	Yes	No	No	Yes	Not done	Not done
